# Supplementary material for: Long-Term Protection against Diphtheria in the Netherlands after 50 Years of Vaccination: Results from a Seroepidemiological Study
Source: PLoS One. 2016 Feb 10;11(2):e0148605. doi: 10.1371/journal.pone.0148605 (PMC4749226; doi:10.1371/journal.pone.0148605)
Supplement: S1 File — The file includes the comparison of diphtheria antibody concentrations (IU/ml) as measured by the ToBI and MIA and the Bland-Altman plot. (XLSX) [file pone.0148605.s001.xlsx]

## Sheet: ToBI and MIA
Study	Sample #	Dtxd MIA	ToBI Dtx	log10 Dtxd MIA	log10 ToBI Dtx	Difference	Mean	0.001	100			-3	2
2006/2007 serosurvey	1	0.629689	0.755	-0.200874	-0.122053	-0.0788209	-0.161463
2006/2007 serosurvey	2	0.0314082	0.0793333	-1.50296	-1.10054	-0.402413	-1.30175
2006/2007 serosurvey	3	0.150458	0.3145	-0.822584	-0.502379	-0.320205	-0.662482
2006/2007 serosurvey	4	0.00924228	0.0206667	-2.03422	-1.68473	-0.349491	-1.85948
2006/2007 serosurvey	5	0.007312	0.01	-2.13596	-2	-0.135964	-2.06798
2006/2007 serosurvey	6	0.213846	0.283	-0.669899	-0.548214	-0.121685	-0.609056
2006/2007 serosurvey	7	0.491918	0.6915	-0.308108	-0.160208	-0.1479	-0.234158
2006/2007 serosurvey	8	0.479589	0.786667	-0.319131	-0.104209	-0.214921	-0.21167
2006/2007 serosurvey	9	0.843915	0.193667	-0.0737013	-0.712945	0.639244	-0.393323
2006/2007 serosurvey	10	0.549433	0.6735	-0.260085	-0.171662	-0.088423	-0.215874
2006/2007 serosurvey	11	0.0221921	0.0226667	-1.6538	-1.64461	-0.00918936	-1.64921
2006/2007 serosurvey	12	0.0495664	0.161333	-1.30481	-0.792276	-0.512537	-1.04854
2006/2007 serosurvey	13	0.00180589	0.005	-2.74331	-2.30103	-0.442279	-2.52217
2006/2007 serosurvey	14	0.381582	0.489	-0.418413	-0.310691	-0.107722	-0.364552
2006/2007 serosurvey	15	0.0689527	0.094	-1.16145	-1.02687	-0.134576	-1.09416
2006/2007 serosurvey	16	0.166311	0.257	-0.779078	-0.590067	-0.189011	-0.684572
2006/2007 serosurvey	17	0.922724	0.665	-0.0349282	-0.177178	0.14225	-0.106053
2006/2007 serosurvey	18	0.137081	0.13	-0.863023	-0.886057	0.0230339	-0.87454
2006/2007 serosurvey	19	1.22911	1.727	0.0895904	0.237292	-0.147702	0.163441
2006/2007 serosurvey	20	0.112296	0.162333	-0.949635	-0.789592	-0.160043	-0.869614
2006/2007 serosurvey	21	0.0987939	0.230333	-1.00527	-0.637643	-0.367627	-0.821457
2006/2007 serosurvey	22	0.0245399	0.0273333	-1.61013	-1.56331	-0.0468198	-1.58672
2006/2007 serosurvey	23	0.0525012	0.0675	-1.27983	-1.1707	-0.109134	-1.22526
2006/2007 serosurvey	24	0.265048	0.3015	-0.576676	-0.520713	-0.0559635	-0.548694
2006/2007 serosurvey	25	0.0552714	0.0533333	-1.2575	-1.273	0.0155016	-1.26525
2006/2007 serosurvey	26	0.408248	0.735667	-0.389075	-0.133319	-0.255757	-0.261197
2006/2007 serosurvey	27	0.0495599	0.0993333	-1.30487	-1.0029	-0.301965	-1.15389
2006/2007 serosurvey	28	0.281175	0.430667	-0.551024	-0.365859	-0.185165	-0.458441
2006/2007 serosurvey	29	0.103159	0.134	-0.986491	-0.872895	-0.113596	-0.929693
2006/2007 serosurvey	30	0.328762	0.178	-0.483118	-0.74958	0.266462	-0.616349
2006/2007 serosurvey	31	0.164392	0.143	-0.784119	-0.844664	0.0605451	-0.814391
2006/2007 serosurvey	32	0.0312656	0.055	-1.50493	-1.25964	-0.245296	-1.38229
2006/2007 serosurvey	33	0.197007	0.374333	-0.705518	-0.426741	-0.278777	-0.56613
2006/2007 serosurvey	34	0.161073	0.084	-0.792978	-1.07572	0.282743	-0.934349
2006/2007 serosurvey	35	0.461186	0.432	-0.336124	-0.364516	0.0283919	-0.35032
2006/2007 serosurvey	36	0.151869	0.11	-0.81853	-0.958607	0.140077	-0.888569
2006/2007 serosurvey	37	0.0193206	0.01	-1.71398	-2	0.286021	-1.85699
2006/2007 serosurvey	38	1.55097	2.08967	0.190604	0.320077	-0.129473	0.25534
2006/2007 serosurvey	39	0.0937908	0.106	-1.02784	-0.974694	-0.0531457	-1.00127
2006/2007 serosurvey	40	0.0955683	0.099	-1.01969	-1.00436	-0.0153215	-1.01203
2006/2007 serosurvey	41	0.054355	0.111333	-1.26476	-0.953375	-0.311385	-1.10907
2006/2007 serosurvey	42	0.377649	0.485333	-0.422912	-0.31396	-0.108952	-0.368436
2006/2007 serosurvey	43	0.00145838	0.005	-2.83613	-2.30103	-0.535099	-2.56858
2006/2007 serosurvey	44	0.0467462	0.082	-1.33025	-1.08619	-0.244067	-1.20822
2006/2007 serosurvey	45	0.011772	0.01	-1.92915	-2	0.0708514	-1.96457
2006/2007 serosurvey	46	0.0955175	0.236667	-1.01992	-0.625863	-0.394054	-0.82289
2006/2007 serosurvey	47	0.0250521	0.0435	-1.60116	-1.36151	-0.239646	-1.48133
2006/2007 serosurvey	48	0.201963	0.312	-0.694728	-0.505845	-0.188882	-0.600287
2006/2007 serosurvey	49	0.291996	0.246333	-0.534623	-0.608477	0.0738535	-0.57155
2006/2007 serosurvey	50	0.00512005	0.005	-2.29073	-2.30103	0.0103038	-2.29588
2006/2007 serosurvey	51	0.0243039	0.0313333	-1.61432	-1.50399	-0.11033	-1.55916
2006/2007 serosurvey	52	0.0114786	0.0165	-1.94011	-1.78252	-0.157596	-1.86131
2006/2007 serosurvey	53	0.37415	0.297	-0.426955	-0.527244	0.100289	-0.477099
2006/2007 serosurvey	54	0.228933	0.3375	-0.640291	-0.471726	-0.168564	-0.556008
2006/2007 serosurvey	55	0.155313	0.1445	-0.808793	-0.840132	0.0313396	-0.824462
2006/2007 serosurvey	56	0.277745	0.569667	-0.556354	-0.244379	-0.311975	-0.400367
2006/2007 serosurvey	57	0.00352954	0.005	-2.45228	-2.30103	-0.151252	-2.37666
2006/2007 serosurvey	58	0.0996469	0.0665	-1.00154	-1.17718	0.175642	-1.08936
2006/2007 serosurvey	59	0.0809161	0.0833333	-1.09197	-1.07918	-0.0127839	-1.08557
2006/2007 serosurvey	60	0.0760866	0.1175	-1.11869	-0.929962	-0.18873	-1.02433
2006/2007 serosurvey	61	0.267741	0.278333	-0.572286	-0.555435	-0.0168509	-0.56386
2006/2007 serosurvey	62	0.0117803	0.014	-1.92884	-1.85387	-0.0749723	-1.89136
2006/2007 serosurvey	63	0.0331695	0.0396667	-1.47926	-1.40157	-0.0776868	-1.44042
2006/2007 serosurvey	64	0.0283382	0.0436667	-1.54763	-1.35985	-0.187777	-1.45374
2006/2007 serosurvey	65	0.00898292	0.02	-2.04658	-1.69897	-0.347612	-1.87278
2006/2007 serosurvey	66	0.0404234	0.0456667	-1.39337	-1.3404	-0.0529661	-1.36688
2006/2007 serosurvey	67	0.297293	0.388	-0.526815	-0.411168	-0.115647	-0.468992
2006/2007 serosurvey	68	0.00766585	0.005	-2.11544	-2.30103	0.18559	-2.20823
2006/2007 serosurvey	69	0.128024	0.197	-0.89271	-0.705534	-0.187176	-0.799122
2006/2007 serosurvey	70	0.134565	0.228	-0.871067	-0.642065	-0.229002	-0.756566
2006/2007 serosurvey	71	0.0231175	0.049	-1.63606	-1.3098	-0.326255	-1.47293
2006/2007 serosurvey	72	0.154158	0.162667	-0.812033	-0.788701	-0.0233312	-0.800367
2006/2007 serosurvey	73	0.0546283	0.046	-1.26258	-1.33724	0.0746596	-1.29991
2006/2007 serosurvey	74	0.618332	0.789	-0.208778	-0.102923	-0.105855	-0.155851
2006/2007 serosurvey	75	0.154076	0.247667	-0.812264	-0.606132	-0.206131	-0.709198
2006/2007 serosurvey	76	0.173606	0.264667	-0.760436	-0.577301	-0.183135	-0.668868
2006/2007 serosurvey	77	0.0569788	0.0766667	-1.24429	-1.11539	-0.128894	-1.17984
2006/2007 serosurvey	78	0.128612	0.052	-0.890718	-1.284	0.393278	-1.08736
2006/2007 serosurvey	79	0.163683	0.140333	-0.785997	-0.852839	0.0668424	-0.819418
2006/2007 serosurvey	80	0.247307	0.3885	-0.606764	-0.410609	-0.196155	-0.508686
2006/2007 serosurvey	81	0.0208048	0.0313333	-1.68184	-1.50399	-0.177843	-1.59291
2006/2007 serosurvey	82	0.0199031	0.022	-1.70108	-1.65758	-0.0435018	-1.67933
2006/2007 serosurvey	83	0.154224	0.16	-0.811848	-0.79588	-0.0159683	-0.803864
2006/2007 serosurvey	84	0.272155	0.3815	-0.565184	-0.418505	-0.146678	-0.491845
2006/2007 serosurvey	85	0.057054	0.081	-1.24371	-1.09151	-0.152199	-1.16761
2006/2007 serosurvey	86	0.155581	0.292	-0.808044	-0.534617	-0.273427	-0.67133
2006/2007 serosurvey	87	0.176644	0.257333	-0.7529	-0.589504	-0.163396	-0.671202
2006/2007 serosurvey	88	0.236154	0.31	-0.626804	-0.508638	-0.118166	-0.567721
2006/2007 serosurvey	89	0.106699	0.132667	-0.971839	-0.877238	-0.0946011	-0.924539
2006/2007 serosurvey	90	0.0916455	0.122	-1.03789	-0.91364	-0.124249	-0.975764
2006/2007 serosurvey	91	0.0619215	0.1025	-1.20816	-0.989276	-0.218882	-1.09872
2006/2007 serosurvey	92	0.0042074	0.005	-2.37599	-2.30103	-0.0749567	-2.33851
2006/2007 serosurvey	93	0.0513515	0.049	-1.28945	-1.3098	0.0203567	-1.29963
2006/2007 serosurvey	94	0.435215	0.793	-0.361296	-0.100727	-0.260569	-0.231011
2006/2007 serosurvey	95	0.0377587	0.0845	-1.42298	-1.07314	-0.349839	-1.24806
2006/2007 serosurvey	96	0.196367	0.334333	-0.706932	-0.47582	-0.231112	-0.591376
1995/1996 serosurvey	97	7.70092	11.16	0.886542	1.04766	-0.161122	0.967103
1995/1996 serosurvey	98	7.22986	10.56	0.85913	1.02366	-0.164534	0.941397
1995/1996 serosurvey	99	5.62367	8.52	0.75002	0.93044	-0.18042	0.84023
1995/1996 serosurvey	100	5.28396	8.4	0.722959	0.924279	-0.20132	0.823619
1995/1996 serosurvey	101	7.17517	8.4	0.855832	0.924279	-0.0684472	0.890056
1995/1996 serosurvey	102	6.19169	8.16	0.791809	0.91169	-0.119881	0.85175
1995/1996 serosurvey	103	3.67785	7.08	0.565594	0.850033	-0.28444	0.707813
1995/1996 serosurvey	104	4.94946	6.24	0.694558	0.795185	-0.100627	0.744871
1995/1996 serosurvey	105	3.66942	6	0.564597	0.778151	-0.213554	0.671374
1995/1996 serosurvey	106	2.10395	5.88	0.323036	0.769377	-0.446341	0.546207
1995/1996 serosurvey	107	1.31191	5.28	0.117904	0.722634	-0.604729	0.420269
1995/1996 serosurvey	108	3.39528	5.28	0.530876	0.722634	-0.191758	0.626755
1995/1996 serosurvey	109	2.06272	5.04	0.314441	0.702431	-0.38799	0.508436
1995/1996 serosurvey	110	0.852815	5.04	-0.069145	0.702431	-0.771576	0.316643
1995/1996 serosurvey	111	2.18491	4.68	0.339434	0.670246	-0.330812	0.50484
1995/1996 serosurvey	112	4.29243	4.08	0.632704	0.61066	0.0220434	0.621682
1995/1996 serosurvey	113	3.24738	3.96	0.511533	0.597695	-0.0861623	0.554614
1995/1996 serosurvey	114	2.66607	3.96	0.425871	0.597695	-0.171824	0.511783
1995/1996 serosurvey	115	2.00085	3.24	0.301214	0.510545	-0.209331	0.40588
1995/1996 serosurvey	116	2.67149	3.24	0.426753	0.510545	-0.0837922	0.468649
1995/1996 serosurvey	117	2.02517	3.24	0.306461	0.510545	-0.204084	0.408503
1995/1996 serosurvey	118	1.8115	3.24	0.258039	0.510545	-0.252506	0.384292
1995/1996 serosurvey	119	1.21359	3.12	0.0840716	0.494155	-0.410083	0.289113
1995/1996 serosurvey	120	1.79134	3.12	0.253178	0.494155	-0.240977	0.373666
1995/1996 serosurvey	121	2.14747	2.88	0.331927	0.459392	-0.127466	0.39566
1995/1996 serosurvey	122	1.79033	2.88	0.252934	0.459392	-0.206458	0.356163
1995/1996 serosurvey	123	2.37563	2.88	0.375779	0.459392	-0.0836136	0.417586
1995/1996 serosurvey	124	1.31123	2.76	0.11768	0.440909	-0.323229	0.279294
1995/1996 serosurvey	125	1.97574	2.52	0.295731	0.401401	-0.10567	0.348566
1995/1996 serosurvey	126	1.52396	2.52	0.182974	0.401401	-0.218426	0.292187
1995/1996 serosurvey	127	1.96695	2.16	0.293794	0.334454	-0.0406594	0.314124
1995/1996 serosurvey	128	2.95897	2.16	0.471141	0.334454	0.136687	0.402797
1995/1996 serosurvey	129	0.612254	2.16	-0.213068	0.334454	-0.547522	0.0606927
1995/1996 serosurvey	130	1.30982	2.04	0.117212	0.30963	-0.192418	0.213421
1995/1996 serosurvey	131	1.56391	1.92	0.19421	0.283301	-0.0890907	0.238756
1995/1996 serosurvey	132	1.45428	1.8	0.162648	0.255273	-0.0926247	0.20896
1995/1996 serosurvey	133	0.986828	1.8	-0.00575845	0.255273	-0.261031	0.124757
1995/1996 serosurvey	134	0.741692	1.68	-0.129776	0.225309	-0.355086	0.0477664
1995/1996 serosurvey	135	1.26898	1.56	0.103455	0.193125	-0.0896697	0.14829
