# Supplementary material for: Long-Term Protection against Diphtheria in the Netherlands after 50 Years of Vaccination: Results from a Seroepidemiological Study
Source: PLoS One. 2016 Feb 10;11(2):e0148605. doi: 10.1371/journal.pone.0148605 (PMC4749226; doi:10.1371/journal.pone.0148605)
Supplement: S2 File — (XLS) [file pone.0148605.s002.xls]

## Sheet: table1_fig.1_fig.2ab
Study	Gender	Age	Dtx_ToBI	Dtx_ToBI_formula	Dtx_MIA
1995/1996 serosurvey	2	62	0.036	0.0290651
1995/1996 serosurvey	1	0	0.06	0.0471721
1995/1996 serosurvey	2	40	0.18	0.133658
1995/1996 serosurvey	2	24	0.168	0.125196
1995/1996 serosurvey	2	40	0.564	0.394648
1995/1996 serosurvey	2	70	0.005	0.00447323
1995/1996 serosurvey	2	61	0.132	0.0996097
1995/1996 serosurvey	1	74	0.984	0.668894
1995/1996 serosurvey	2	48	0.024	0.0197896
1995/1996 serosurvey	2	4	1.188	0.799694
1995/1996 serosurvey	2	2	0.024	0.0197896
1995/1996 serosurvey	1	77	0.005	0.00447323
1995/1996 serosurvey	2	75	0.005	0.00447323
1995/1996 serosurvey	1	52	0.228	0.167232
1995/1996 serosurvey	2	78	0.005	0.00447323
1995/1996 serosurvey	1	64	3.72	2.35978
1995/1996 serosurvey	2	22	0.876	0.599089
1995/1996 serosurvey	2	71	0.005	0.00447323
1995/1996 serosurvey	2	74	0.005	0.00447323
1995/1996 serosurvey	1	31	0.876	0.599089
1995/1996 serosurvey	2	44	1.32	0.883694
1995/1996 serosurvey	1	55	0.48	0.338699
1995/1996 serosurvey	2	59	11.04	6.61809
1995/1996 serosurvey	2	70	0.012	0.010258
1995/1996 serosurvey	1	44	3.12	1.99736
1995/1996 serosurvey	2	61	0.084	0.0648955
1995/1996 serosurvey	1	38	0.144	0.108175
1995/1996 serosurvey	1	50	0.78	0.536665
1995/1996 serosurvey	2	51	0.012	0.010258
1995/1996 serosurvey	2	4	0.348	0.249698
1995/1996 serosurvey	1	55	0.216	0.158877
1995/1996 serosurvey	1	27	0.54	0.37871
1995/1996 serosurvey	2	27	0.552	0.386684
1995/1996 serosurvey	1	51	1.32	0.883694
1995/1996 serosurvey	1	35	1.56	1.03533
1995/1996 serosurvey	1	67	0.012	0.010258
1995/1996 serosurvey	1	43	0.132	0.0996097
1995/1996 serosurvey	2	44	0.312	0.225142
1995/1996 serosurvey	2	70	2.16	1.40948
1995/1996 serosurvey	2	70	0.005	0.00447323
1995/1996 serosurvey	1	75	0.005	0.00447323
1995/1996 serosurvey	2	56	0.024	0.0197896
1995/1996 serosurvey	2	65	0.005	0.00447323
1995/1996 serosurvey	2	69	0.005	0.00447323
1995/1996 serosurvey	1	73	0.012	0.010258
1995/1996 serosurvey	1	28	0.216	0.158877
1995/1996 serosurvey	2	64	0.084	0.0648955
1995/1996 serosurvey	2	38	0.192	0.142091
1995/1996 serosurvey	1	66	0.048	0.0381781
1995/1996 serosurvey	1	24	0.48	0.338699
1995/1996 serosurvey	2	7	0.252	0.183876
1995/1996 serosurvey	2	17	2.4	1.55754
1995/1996 serosurvey	1	15	0.005	0.00447323
1995/1996 serosurvey	2	14	1.92	1.26057
1995/1996 serosurvey	2	47	0.048	0.0381781
1995/1996 serosurvey	2	7	0.228	0.167232
1995/1996 serosurvey	2	64	0.005	0.00447323
1995/1996 serosurvey	1	55	0.024	0.0197896
1995/1996 serosurvey	1	26	2.16	1.40948
1995/1996 serosurvey	2	21	0.252	0.183876
1995/1996 serosurvey	2	9	0.276	0.200438
1995/1996 serosurvey	2	33	0.005	0.00447323
1995/1996 serosurvey	2	3	0.132	0.0996097
1995/1996 serosurvey	2	28	0.005	0.00447323
1995/1996 serosurvey	2	26	0.168	0.125196
1995/1996 serosurvey	2	19	0.564	0.394648
1995/1996 serosurvey	1	32	1.92	1.26057
1995/1996 serosurvey	2	36	1.44	0.959678
1995/1996 serosurvey	2	6	1.008	0.68435
1995/1996 serosurvey	2	14	0.036	0.0290651
1995/1996 serosurvey	1	9	3.12	1.99736
1995/1996 serosurvey	1	45	0.18	0.133658
1995/1996 serosurvey	1	14	0.492	0.346721
1995/1996 serosurvey	1	44	0.684	0.473839
1995/1996 serosurvey	1	6	0.06	0.0471721
1995/1996 serosurvey	1	64	0.096	0.0736531
1995/1996 serosurvey	1	0	0.276	0.200438
1995/1996 serosurvey	2	23	0.96	0.653418
1995/1996 serosurvey	1	5	1.2	0.807349
1995/1996 serosurvey	1	69	0.036	0.0290651
1995/1996 serosurvey	2	57	0.948	0.645672
1995/1996 serosurvey	2	41	0.144	0.108175
1995/1996 serosurvey	2	1	0.312	0.225142
1995/1996 serosurvey	1	0	1.32	0.883694
1995/1996 serosurvey	2	35	0.084	0.0648955
1995/1996 serosurvey	2	41	0.42	0.298427
1995/1996 serosurvey	2	55	0.012	0.010258
1995/1996 serosurvey	1	44	1.44	0.959678
1995/1996 serosurvey	2	37	0.564	0.394648
1995/1996 serosurvey	2	57	0.036	0.0290651
1995/1996 serosurvey	2	38	0.012	0.010258
1995/1996 serosurvey	1	44	0.468	0.330667
1995/1996 serosurvey	1	24	0.348	0.249698
1995/1996 serosurvey	1	50	0.216	0.158877
1995/1996 serosurvey	1	76	0.024	0.0197896
1995/1996 serosurvey	1	76	1.56	1.03533
1995/1996 serosurvey	2	71	0.005	0.00447323
1995/1996 serosurvey	1	66	1.32	0.883694
1995/1996 serosurvey	1	13	0.444	0.31457
1995/1996 serosurvey	2	11	1.068	0.722908
1995/1996 serosurvey	2	12	0.132	0.0996097
1995/1996 serosurvey	2	4	0.12	0.0910042
1995/1996 serosurvey	2	17	0.156	0.116702
1995/1996 serosurvey	2	12	0.588	0.410551
1995/1996 serosurvey	1	9	4.56	2.86218
1995/1996 serosurvey	1	5	0.768	0.528835
1995/1996 serosurvey	1	15	1.56	1.03533
1995/1996 serosurvey	2	20	0.005	0.00447323
1995/1996 serosurvey	2	13	0.636	0.442257
1995/1996 serosurvey	2	15	2.28	1.48361
1995/1996 serosurvey	2	41	0.06	0.0471721
1995/1996 serosurvey	2	34	0.636	0.442257
1995/1996 serosurvey	1	3	0.192	0.142091
1995/1996 serosurvey	1	34	1.164	0.78437
1995/1996 serosurvey	1	39	0.708	0.489586
1995/1996 serosurvey	1	27	0.852	0.583518
1995/1996 serosurvey	2	8	0.576	0.402604
1995/1996 serosurvey	1	43	0.048	0.0381781
1995/1996 serosurvey	1	47	0.36	0.257853
1995/1996 serosurvey	2	33	0.324	0.233343
1995/1996 serosurvey	2	8	0.072	0.0560724
1995/1996 serosurvey	1	1	1.164	0.78437
1995/1996 serosurvey	1	34	0.48	0.338699
1995/1996 serosurvey	2	4	0.336	0.241528
1995/1996 serosurvey	1	33	0.336	0.241528
1995/1996 serosurvey	1	53	0.12	0.0910042
1995/1996 serosurvey	1	4	0.912	0.622405
1995/1996 serosurvey	2	3	0.204	0.150497
1995/1996 serosurvey	2	44	0.348	0.249698
1995/1996 serosurvey	2	36	0.132	0.0996097
1995/1996 serosurvey	1	1	0.204	0.150497
1995/1996 serosurvey	2	41	0.036	0.0290651
1995/1996 serosurvey	1	60	0.024	0.0197896
1995/1996 serosurvey	2	37	0.096	0.0736531
1995/1996 serosurvey	2	57	0.005	0.00447323
1995/1996 serosurvey	2	76	0.005	0.00447323
1995/1996 serosurvey	1	57	0.048	0.0381781
1995/1996 serosurvey	2	26	0.18	0.133658
1995/1996 serosurvey	2	32	0.024	0.0197896
1995/1996 serosurvey	2	28	0.108	0.0823538
1995/1996 serosurvey	1	1	0.48	0.338699
1995/1996 serosurvey	1	75	0.06	0.0471721
1995/1996 serosurvey	1	70	0.3	0.216925
1995/1996 serosurvey	2	27	0.324	0.233343
1995/1996 serosurvey	2	67	0.005	0.00447323
1995/1996 serosurvey	1	41	0.108	0.0823538
1995/1996 serosurvey	2	62	1.2	0.807349
1995/1996 serosurvey	2	65	0.672	0.465955
1995/1996 serosurvey	2	65	0.612	0.42642
1995/1996 serosurvey	2	23	0.192	0.142091
1995/1996 serosurvey	2	40	0.264	0.192167
1995/1996 serosurvey	2	26	0.24	0.175565
1995/1996 serosurvey	1	50	0.06	0.0471721
1995/1996 serosurvey	2	27	0.168	0.125196
1995/1996 serosurvey	2	53	0.012	0.010258
1995/1996 serosurvey	1	56	0.024	0.0197896
1995/1996 serosurvey	1	63	0.024	0.0197896
1995/1996 serosurvey	2	1	0.24	0.175565
1995/1996 serosurvey	2	49	0.024	0.0197896
1995/1996 serosurvey	1	35	0.012	0.010258
1995/1996 serosurvey	1	28	0.012	0.010258
1995/1996 serosurvey	1	53	0.012	0.010258
1995/1996 serosurvey	1	28	0.012	0.010258
1995/1996 serosurvey	1	50	0.144	0.108175
1995/1996 serosurvey	1	38	1.44	0.959678
1995/1996 serosurvey	2	38	0.005	0.00447323
1995/1996 serosurvey	2	53	0.024	0.0197896
1995/1996 serosurvey	1	68	0.144	0.108175
1995/1996 serosurvey	1	1	0.168	0.125196
1995/1996 serosurvey	1	1	6.84	4.20369
1995/1996 serosurvey	2	66	0.036	0.0290651
1995/1996 serosurvey	2	71	0.005	0.00447323
1995/1996 serosurvey	2	72	0.005	0.00447323
1995/1996 serosurvey	2	42	0.024	0.0197896
1995/1996 serosurvey	2	72	0.005	0.00447323
1995/1996 serosurvey	2	63	0.144	0.108175
1995/1996 serosurvey	1	1	0.432	0.306504
1995/1996 serosurvey	2	78	0.06	0.0471721
1995/1996 serosurvey	1	77	0.06	0.0471721
1995/1996 serosurvey	1	5	0.036	0.0290651
1995/1996 serosurvey	1	7	0.288	0.20869
1995/1996 serosurvey	1	13	0.084	0.0648955
1995/1996 serosurvey	1	11	0.24	0.175565
1995/1996 serosurvey	2	11	0.492	0.346721
1995/1996 serosurvey	1	7	0.036	0.0290651
1995/1996 serosurvey	2	18	0.144	0.108175
1995/1996 serosurvey	2	8	0.012	0.010258
1995/1996 serosurvey	2	60	0.024	0.0197896
1995/1996 serosurvey	2	16	0.444	0.31457
1995/1996 serosurvey	2	8	0.048	0.0381781
1995/1996 serosurvey	2	18	0.216	0.158877
1995/1996 serosurvey	1	13	0.408	0.290338
1995/1996 serosurvey	1	46	0.168	0.125196
1995/1996 serosurvey	2	40	0.024	0.0197896
1995/1996 serosurvey	2	27	0.324	0.233343
1995/1996 serosurvey	2	30	0.048	0.0381781
1995/1996 serosurvey	1	47	0.324	0.233343
1995/1996 serosurvey	1	0	0.78	0.536665
1995/1996 serosurvey	1	35	0.288	0.20869
1995/1996 serosurvey	2	52	0.072	0.0560724
1995/1996 serosurvey	2	23	0.564	0.394648
1995/1996 serosurvey	1	40	1.56	1.03533
1995/1996 serosurvey	1	31	0.312	0.225142
1995/1996 serosurvey	2	38	0.816	0.560119
1995/1996 serosurvey	1	56	0.456	0.322624
1995/1996 serosurvey	2	2	0.144	0.108175
1995/1996 serosurvey	1	42	1.44	0.959678
1995/1996 serosurvey	2	11	0.984	0.668894
1995/1996 serosurvey	2	2	0.216	0.158877
1995/1996 serosurvey	2	45	0.036	0.0290651
1995/1996 serosurvey	1	65	0.108	0.0823538
1995/1996 serosurvey	1	24	0.108	0.0823538
1995/1996 serosurvey	1	45	0.168	0.125196
1995/1996 serosurvey	1	42	0.168	0.125196
1995/1996 serosurvey	2	55	0.005	0.00447323
1995/1996 serosurvey	2	32	0.288	0.20869
1995/1996 serosurvey	2	48	0.005	0.00447323
1995/1996 serosurvey	2	1	0.216	0.158877
1995/1996 serosurvey	1	2	0.888	0.606867
1995/1996 serosurvey	2	51	0.072	0.0560724
1995/1996 serosurvey	2	37	0.6	0.41849
1995/1996 serosurvey	2	32	0.132	0.0996097
1995/1996 serosurvey	2	52	2.52	1.63127
1995/1996 serosurvey	1	63	0.005	0.00447323
1995/1996 serosurvey	2	60	0.18	0.133658
1995/1996 serosurvey	2	48	0.005	0.00447323
1995/1996 serosurvey	1	66	3.72	2.35978
1995/1996 serosurvey	2	63	0.012	0.010258
1995/1996 serosurvey	2	23	0.24	0.175565
1995/1996 serosurvey	1	63	0.204	0.150497
1995/1996 serosurvey	1	72	0.005	0.00447323
1995/1996 serosurvey	1	73	0.005	0.00447323
1995/1996 serosurvey	2	50	0.168	0.125196
1995/1996 serosurvey	2	66	0.005	0.00447323
1995/1996 serosurvey	1	60	0.024	0.0197896
1995/1996 serosurvey	1	3	3	1.92446
1995/1996 serosurvey	2	43	0.048	0.0381781
1995/1996 serosurvey	1	59	0.156	0.116702
1995/1996 serosurvey	1	57	1.32	0.883694
1995/1996 serosurvey	1	31	0.66	0.458063
1995/1996 serosurvey	1	62	0.48	0.338699
1995/1996 serosurvey	1	31	0.564	0.394648
1995/1996 serosurvey	1	33	0.648	0.450164
1995/1996 serosurvey	1	32	0.228	0.167232
1995/1996 serosurvey	2	77	0.005	0.00447323
1995/1996 serosurvey	1	47	1.32	0.883694
1995/1996 serosurvey	1	22	0.276	0.200438
1995/1996 serosurvey	1	53	0.792	0.544489
1995/1996 serosurvey	1	63	0.005	0.00447323
1995/1996 serosurvey	1	58	3	1.92446
1995/1996 serosurvey	2	33	1.068	0.722908
1995/1996 serosurvey	2	47	0.005	0.00447323
1995/1996 serosurvey	1	33	0.192	0.142091
1995/1996 serosurvey	1	71	0.005	0.00447323
1995/1996 serosurvey	1	67	0.276	0.200438
1995/1996 serosurvey	1	68	0.005	0.00447323
1995/1996 serosurvey	1	70	1.68	1.11068
1995/1996 serosurvey	2	38	0.12	0.0910042
1995/1996 serosurvey	2	31	0.072	0.0560724
1995/1996 serosurvey	2	76	0.005	0.00447323
1995/1996 serosurvey	2	71	0.048	0.0381781
1995/1996 serosurvey	2	61	0.072	0.0560724
1995/1996 serosurvey	2	73	0.005	0.00447323
1995/1996 serosurvey	2	72	0.048	0.0381781
1995/1996 serosurvey	1	8	0.096	0.0736531
1995/1996 serosurvey	1	78	0.756	0.520998
1995/1996 serosurvey	1	2	0.072	0.0560724
1995/1996 serosurvey	2	8	0.06	0.0471721
1995/1996 serosurvey	1	16	0.42	0.298427
1995/1996 serosurvey	1	7	0.564	0.394648
1995/1996 serosurvey	1	63	0.005	0.00447323
1995/1996 serosurvey	2	52	0.06	0.0471721
1995/1996 serosurvey	1	5	0.312	0.225142
1995/1996 serosurvey	2	16	0.732	0.505306
1995/1996 serosurvey	2	7	0.216	0.158877
1995/1996 serosurvey	1	16	0.036	0.0290651
1995/1996 serosurvey	1	17	0.048	0.0381781
1995/1996 serosurvey	1	8	1.02	0.692071
1995/1996 serosurvey	1	10	0.144	0.108175
1995/1996 serosurvey	2	6	0.252	0.183876
1995/1996 serosurvey	1	15	0.444	0.31457
1995/1996 serosurvey	1	8	0.144	0.108175
1995/1996 serosurvey	2	13	0.168	0.125196
1995/1996 serosurvey	2	23	0.024	0.0197896
1995/1996 serosurvey	2	12	0.432	0.306504
1995/1996 serosurvey	2	27	0.18	0.133658
1995/1996 serosurvey	2	37	0.024	0.0197896
1995/1996 serosurvey	1	55	0.096	0.0736531
1995/1996 serosurvey	1	25	0.072	0.0560724
1995/1996 serosurvey	1	50	0.108	0.0823538
1995/1996 serosurvey	2	55	0.108	0.0823538
1995/1996 serosurvey	2	1	4.32	2.71917
1995/1996 serosurvey	1	46	0.156	0.116702
1995/1996 serosurvey	2	35	0.576	0.402604
1995/1996 serosurvey	2	16	0.408	0.290338
1995/1996 serosurvey	2	40	1.44	0.959678
1995/1996 serosurvey	1	47	0.036	0.0290651
1995/1996 serosurvey	1	0	0.372	0.265994
1995/1996 serosurvey	2	28	0.216	0.158877
1995/1996 serosurvey	1	38	1.32	0.883694
1995/1996 serosurvey	1	26	0.42	0.298427
1995/1996 serosurvey	2	25	0.168	0.125196
1995/1996 serosurvey	1	48	0.005	0.00447323
1995/1996 serosurvey	1	36	0.204	0.150497
1995/1996 serosurvey	1	8	0.672	0.465955
1995/1996 serosurvey	2	29	0.132	0.0996097
1995/1996 serosurvey	2	79	0.005	0.00447323
1995/1996 serosurvey	1	24	0.12	0.0910042
1995/1996 serosurvey	1	37	1.2	0.807349
1995/1996 serosurvey	1	25	0.096	0.0736531
1995/1996 serosurvey	1	50	0.132	0.0996097
1995/1996 serosurvey	1	17	0.588	0.410551
1995/1996 serosurvey	2	51	0.005	0.00447323
1995/1996 serosurvey	1	9	1.116	0.753674
1995/1996 serosurvey	1	16	0.18	0.133658
1995/1996 serosurvey	2	12	0.036	0.0290651
1995/1996 serosurvey	2	16	0.024	0.0197896
1995/1996 serosurvey	1	11	0.324	0.233343
1995/1996 serosurvey	1	73	0.408	0.290338
1995/1996 serosurvey	1	55	1.08	0.730606
1995/1996 serosurvey	1	8	0.9	0.614638
1995/1996 serosurvey	1	77	0.084	0.0648955
1995/1996 serosurvey	1	77	0.048	0.0381781
1995/1996 serosurvey	1	16	0.756	0.520998
1995/1996 serosurvey	2	5	0.912	0.622405
1995/1996 serosurvey	2	28	0.252	0.183876
1995/1996 serosurvey	1	11	1.164	0.78437
1995/1996 serosurvey	1	23	0.912	0.622405
1995/1996 serosurvey	2	56	0.072	0.0560724
1995/1996 serosurvey	1	69	0.005	0.00447323
1995/1996 serosurvey	2	48	0.564	0.394648
1995/1996 serosurvey	1	15	1.08	0.730606
1995/1996 serosurvey	1	1	5.4	3.35975
1995/1996 serosurvey	2	62	0.18	0.133658
1995/1996 serosurvey	2	12	0.348	0.249698
1995/1996 serosurvey	2	29	5.16	3.21803
1995/1996 serosurvey	2	18	0.084	0.0648955
1995/1996 serosurvey	2	1	0.432	0.306504
1995/1996 serosurvey	1	4	0.324	0.233343
1995/1996 serosurvey	2	29	0.24	0.175565
1995/1996 serosurvey	2	79	0.005	0.00447323
1995/1996 serosurvey	2	55	0.005	0.00447323
1995/1996 serosurvey	1	0	0.288	0.20869
1995/1996 serosurvey	2	75	0.216	0.158877
1995/1996 serosurvey	2	52	0.036	0.0290651
1995/1996 serosurvey	1	13	0.588	0.410551
1995/1996 serosurvey	1	68	0.036	0.0290651
1995/1996 serosurvey	1	58	0.036	0.0290651
1995/1996 serosurvey	2	41	0.096	0.0736531
1995/1996 serosurvey	2	78	0.005	0.00447323
1995/1996 serosurvey	1	62	0.132	0.0996097
1995/1996 serosurvey	1	58	0.005	0.00447323
1995/1996 serosurvey	2	52	0.396	0.282236
1995/1996 serosurvey	2	58	0.005	0.00447323
1995/1996 serosurvey	2	19	0.636	0.442257
1995/1996 serosurvey	1	49	0.408	0.290338
1995/1996 serosurvey	2	75	0.005	0.00447323
1995/1996 serosurvey	2	76	0.005	0.00447323
1995/1996 serosurvey	2	39	0.432	0.306504
1995/1996 serosurvey	1	47	0.372	0.265994
1995/1996 serosurvey	1	54	0.372	0.265994
1995/1996 serosurvey	1	34	0.024	0.0197896
1995/1996 serosurvey	2	60	0.228	0.167232
1995/1996 serosurvey	2	50	0.048	0.0381781
1995/1996 serosurvey	1	36	1.32	0.883694
1995/1996 serosurvey	2	40	0.672	0.465955
1995/1996 serosurvey	1	31	0.024	0.0197896
1995/1996 serosurvey	1	49	0.132	0.0996097
1995/1996 serosurvey	2	3	8.76	5.31486
1995/1996 serosurvey	1	48	1.32	0.883694
1995/1996 serosurvey	1	33	0.876	0.599089
1995/1996 serosurvey	2	35	0.12	0.0910042
1995/1996 serosurvey	2	39	1.2	0.807349
1995/1996 serosurvey	1	71	0.005	0.00447323
1995/1996 serosurvey	2	63	0.024	0.0197896
1995/1996 serosurvey	2	73	0.005	0.00447323
1995/1996 serosurvey	1	43	0.648	0.450164
1995/1996 serosurvey	1	37	0.36	0.257853
1995/1996 serosurvey	1	76	0.005	0.00447323
1995/1996 serosurvey	2	3	0.636	0.442257
1995/1996 serosurvey	1	1	10.32	6.2082
1995/1996 serosurvey	2	44	1.44	0.959678
1995/1996 serosurvey	2	2	0.036	0.0290651
1995/1996 serosurvey	2	17	0.288	0.20869
1995/1996 serosurvey	2	10	1.2	0.807349
1995/1996 serosurvey	1	11	0.132	0.0996097
1995/1996 serosurvey	1	16	0.48	0.338699
1995/1996 serosurvey	1	17	0.516	0.362735
1995/1996 serosurvey	2	15	0.216	0.158877
1995/1996 serosurvey	1	3	0.276	0.200438
1995/1996 serosurvey	2	7	0.228	0.167232
1995/1996 serosurvey	2	11	0.504	0.354733
1995/1996 serosurvey	2	24	0.024	0.0197896
1995/1996 serosurvey	2	7	0.06	0.0471721
1995/1996 serosurvey	2	19	0.432	0.306504
1995/1996 serosurvey	1	18	0.24	0.175565
1995/1996 serosurvey	1	20	0.42	0.298427
1995/1996 serosurvey	1	46	2.4	1.55754
1995/1996 serosurvey	2	33	0.408	0.290338
1995/1996 serosurvey	2	24	0.372	0.265994
1995/1996 serosurvey	1	27	0.864	0.591307
1995/1996 serosurvey	2	35	0.24	0.175565
1995/1996 serosurvey	2	39	0.468	0.330667
1995/1996 serosurvey	2	49	0.005	0.00447323
1995/1996 serosurvey	2	46	0.9	0.614638
1995/1996 serosurvey	2	27	0.06	0.0471721
1995/1996 serosurvey	1	29	1.44	0.959678
1995/1996 serosurvey	2	1	0.252	0.183876
1995/1996 serosurvey	1	51	1.56	1.03533
1995/1996 serosurvey	2	27	0.072	0.0560724
1995/1996 serosurvey	2	24	0.912	0.622405
1995/1996 serosurvey	1	32	1.44	0.959678
1995/1996 serosurvey	1	6	0.18	0.133658
1995/1996 serosurvey	2	66	0.132	0.0996097
1995/1996 serosurvey	2	5	0.192	0.142091
1995/1996 serosurvey	2	7	0.312	0.225142
1995/1996 serosurvey	1	72	0.036	0.0290651
1995/1996 serosurvey	2	61	0.168	0.125196
1995/1996 serosurvey	2	74	0.005	0.00447323
1995/1996 serosurvey	1	75	0.096	0.0736531
1995/1996 serosurvey	1	68	0.005	0.00447323
1995/1996 serosurvey	2	21	1.8	1.18576
1995/1996 serosurvey	2	65	0.108	0.0823538
1995/1996 serosurvey	1	42	1.68	1.11068
1995/1996 serosurvey	2	68	1.8	1.18576
1995/1996 serosurvey	1	65	40.8	22.8509
1995/1996 serosurvey	1	32	0.264	0.192167
1995/1996 serosurvey	1	58	0.168	0.125196
1995/1996 serosurvey	1	51	4.68	2.93353
1995/1996 serosurvey	2	2	0.06	0.0471721
1995/1996 serosurvey	2	54	0.024	0.0197896
1995/1996 serosurvey	2	35	1.92	1.26057
1995/1996 serosurvey	1	49	0.096	0.0736531
1995/1996 serosurvey	1	40	2.52	1.63127
1995/1996 serosurvey	2	32	0.036	0.0290651
1995/1996 serosurvey	1	29	0.18	0.133658
1995/1996 serosurvey	1	50	0.6	0.41849
1995/1996 serosurvey	1	58	0.324	0.233343
1995/1996 serosurvey	1	30	0.132	0.0996097
1995/1996 serosurvey	1	59	0.408	0.290338
1995/1996 serosurvey	1	36	0.216	0.158877
1995/1996 serosurvey	1	35	0.888	0.606867
1995/1996 serosurvey	2	58	0.005	0.00447323
1995/1996 serosurvey	1	56	0.048	0.0381781
1995/1996 serosurvey	1	59	0.816	0.560119
1995/1996 serosurvey	2	58	0.06	0.0471721
1995/1996 serosurvey	2	68	0.012	0.010258
1995/1996 serosurvey	2	75	0.048	0.0381781
1995/1996 serosurvey	2	26	1.68	1.11068
1995/1996 serosurvey	1	74	0.005	0.00447323
1995/1996 serosurvey	1	14	0.072	0.0560724
1995/1996 serosurvey	2	59	0.204	0.150497
1995/1996 serosurvey	2	9	1.128	0.761354
1995/1996 serosurvey	2	46	3.36	2.14273
1995/1996 serosurvey	2	63	0.005	0.00447323
1995/1996 serosurvey	2	68	0.204	0.150497
1995/1996 serosurvey	1	9	2.04	1.33514
1995/1996 serosurvey	1	18	0.108	0.0823538
1995/1996 serosurvey	2	18	0.228	0.167232
1995/1996 serosurvey	2	79	0.005	0.00447323
1995/1996 serosurvey	2	10	0.168	0.125196
1995/1996 serosurvey	2	32	0.456	0.322624
1995/1996 serosurvey	2	27	0.12	0.0910042
1995/1996 serosurvey	2	45	1.56	1.03533
1995/1996 serosurvey	1	5	1.44	0.959678
1995/1996 serosurvey	2	6	2.52	1.63127
1995/1996 serosurvey	2	45	0.048	0.0381781
1995/1996 serosurvey	2	12	0.576	0.402604
1995/1996 serosurvey	2	68	0.036	0.0290651
1995/1996 serosurvey	2	24	0.192	0.142091
1995/1996 serosurvey	2	40	6.48	3.99366
1995/1996 serosurvey	1	51	0.888	0.606867
1995/1996 serosurvey	1	30	0.012	0.010258
1995/1996 serosurvey	1	4	0.828	0.567924
1995/1996 serosurvey	2	22	0.096	0.0736531
1995/1996 serosurvey	1	41	0.828	0.567924
1995/1996 serosurvey	2	42	0.84	0.575724
1995/1996 serosurvey	2	30	1.32	0.883694
1995/1996 serosurvey	1	29	1.32	0.883694
1995/1996 serosurvey	2	33	1.32	0.883694
1995/1996 serosurvey	1	34	1.56	1.03533
1995/1996 serosurvey	1	37	1.128	0.761354
1995/1996 serosurvey	1	28	0.024	0.0197896
1995/1996 serosurvey	2	18	0.192	0.142091
1995/1996 serosurvey	2	66	0.005	0.00447323
1995/1996 serosurvey	1	69	0.156	0.116702
1995/1996 serosurvey	2	74	0.005	0.00447323
1995/1996 serosurvey	2	79	0.228	0.167232
1995/1996 serosurvey	2	32	0.012	0.010258
1995/1996 serosurvey	2	32	0.084	0.0648955
1995/1996 serosurvey	2	65	0.005	0.00447323
1995/1996 serosurvey	1	7	1.02	0.692071
1995/1996 serosurvey	1	7	0.048	0.0381781
1995/1996 serosurvey	1	5	2.88	1.85141
1995/1996 serosurvey	1	7	0.132	0.0996097
1995/1996 serosurvey	1	13	0.864	0.591307
1995/1996 serosurvey	2	15	0.048	0.0381781
1995/1996 serosurvey	1	7	0.588	0.410551
1995/1996 serosurvey	2	11	1.44	0.959678
1995/1996 serosurvey	1	8	0.504	0.354733
1995/1996 serosurvey	2	43	0.24	0.175565
1995/1996 serosurvey	2	6	0.012	0.010258
1995/1996 serosurvey	1	16	0.456	0.322624
1995/1996 serosurvey	1	11	0.432	0.306504
1995/1996 serosurvey	1	14	1.32	0.883694
1995/1996 serosurvey	2	59	0.005	0.00447323
1995/1996 serosurvey	2	44	0.048	0.0381781
1995/1996 serosurvey	1	31	0.012	0.010258
1995/1996 serosurvey	1	1	0.456	0.322624
1995/1996 serosurvey	2	13	0.228	0.167232
1995/1996 serosurvey	1	46	0.005	0.00447323
1995/1996 serosurvey	1	29	0.036	0.0290651
1995/1996 serosurvey	1	43	0.384	0.274122
1995/1996 serosurvey	2	19	3.12	1.99736
1995/1996 serosurvey	2	26	0.324	0.233343
1995/1996 serosurvey	2	69	0.005	0.00447323
1995/1996 serosurvey	1	29	0.144	0.108175
1995/1996 serosurvey	1	37	2.04	1.33514
1995/1996 serosurvey	1	3	0.06	0.0471721
1995/1996 serosurvey	2	12	0.036	0.0290651
1995/1996 serosurvey	1	48	0.324	0.233343
1995/1996 serosurvey	2	8	0.024	0.0197896
1995/1996 serosurvey	2	20	0.168	0.125196
1995/1996 serosurvey	2	39	0.156	0.116702
1995/1996 serosurvey	2	52	0.005	0.00447323
1995/1996 serosurvey	1	20	0.888	0.606867
1995/1996 serosurvey	2	6	0.552	0.386684
1995/1996 serosurvey	1	32	3.24	2.07011
1995/1996 serosurvey	1	36	0.264	0.192167
1995/1996 serosurvey	2	38	0.108	0.0823538
1995/1996 serosurvey	1	43	0.072	0.0560724
1995/1996 serosurvey	1	2	0.288	0.20869
1995/1996 serosurvey	2	42	0.024	0.0197896
1995/1996 serosurvey	2	2	0.3	0.216925
1995/1996 serosurvey	2	16	0.36	0.257853
1995/1996 serosurvey	2	56	0.012	0.010258
1995/1996 serosurvey	2	21	1.092	0.7383
1995/1996 serosurvey	2	64	0.005	0.00447323
1995/1996 serosurvey	2	68	0.005	0.00447323
1995/1996 serosurvey	1	76	0.324	0.233343
1995/1996 serosurvey	2	72	0.005	0.00447323
1995/1996 serosurvey	2	41	0.204	0.150497
1995/1996 serosurvey	2	58	0.168	0.125196
1995/1996 serosurvey	2	45	0.084	0.0648955
1995/1996 serosurvey	2	72	0.036	0.0290651
1995/1996 serosurvey	1	0	0.216	0.158877
1995/1996 serosurvey	1	14	1.32	0.883694
1995/1996 serosurvey	1	72	0.005	0.00447323
1995/1996 serosurvey	1	15	0.096	0.0736531
1995/1996 serosurvey	1	6	1.32	0.883694
1995/1996 serosurvey	1	45	0.432	0.306504
1995/1996 serosurvey	1	8	0.132	0.0996097
1995/1996 serosurvey	2	6	0.084	0.0648955
1995/1996 serosurvey	1	12	0.576	0.402604
1995/1996 serosurvey	2	49	0.684	0.473839
1995/1996 serosurvey	2	14	0.216	0.158877
1995/1996 serosurvey	1	18	0.012	0.010258
1995/1996 serosurvey	1	12	0.192	0.142091
1995/1996 serosurvey	2	11	0.192	0.142091
1995/1996 serosurvey	2	35	0.024	0.0197896
1995/1996 serosurvey	1	14	0.036	0.0290651
1995/1996 serosurvey	1	11	1.44	0.959678
1995/1996 serosurvey	1	13	0.96	0.653418
1995/1996 serosurvey	1	40	0.348	0.249698
1995/1996 serosurvey	2	14	0.972	0.661158
1995/1996 serosurvey	2	24	0.036	0.0290651
1995/1996 serosurvey	2	5	3	1.92446
1995/1996 serosurvey	2	13	0.78	0.536665
1995/1996 serosurvey	2	53	1.68	1.11068
1995/1996 serosurvey	1	8	1.104	0.745989
1995/1996 serosurvey	2	15	0.444	0.31457
1995/1996 serosurvey	2	50	0.576	0.402604
1995/1996 serosurvey	1	43	0.324	0.233343
1995/1996 serosurvey	2	33	0.684	0.473839
1995/1996 serosurvey	2	14	0.396	0.282236
1995/1996 serosurvey	2	41	0.348	0.249698
1995/1996 serosurvey	2	54	0.42	0.298427
1995/1996 serosurvey	2	44	0.072	0.0560724
1995/1996 serosurvey	1	5	0.12	0.0910042
1995/1996 serosurvey	2	37	0.204	0.150497
1995/1996 serosurvey	2	41	0.192	0.142091
1995/1996 serosurvey	2	39	0.876	0.599089
1995/1996 serosurvey	1	36	0.516	0.362735
1995/1996 serosurvey	1	38	0.816	0.560119
1995/1996 serosurvey	1	2	0.144	0.108175
1995/1996 serosurvey	2	36	0.144	0.108175
1995/1996 serosurvey	1	38	0.78	0.536665
1995/1996 serosurvey	1	6	0.636	0.442257
1995/1996 serosurvey	1	35	0.096	0.0736531
1995/1996 serosurvey	1	64	0.204	0.150497
1995/1996 serosurvey	1	1	0.12	0.0910042
1995/1996 serosurvey	2	59	0.005	0.00447323
1995/1996 serosurvey	1	2	0.06	0.0471721
1995/1996 serosurvey	2	3	0.036	0.0290651
1995/1996 serosurvey	2	57	1.44	0.959678
1995/1996 serosurvey	2	4	0.564	0.394648
1995/1996 serosurvey	1	62	0.24	0.175565
1995/1996 serosurvey	1	76	0.005	0.00447323
1995/1996 serosurvey	2	58	0.696	0.481716
1995/1996 serosurvey	2	1	0.696	0.481716
1995/1996 serosurvey	2	43	0.336	0.241528
1995/1996 serosurvey	1	70	0.156	0.116702
1995/1996 serosurvey	2	75	0.005	0.00447323
1995/1996 serosurvey	2	61	0.005	0.00447323
1995/1996 serosurvey	2	4	3.24	2.07011
1995/1996 serosurvey	1	78	0.012	0.010258
1995/1996 serosurvey	2	69	5.4	3.35975
1995/1996 serosurvey	2	31	3.72	2.35978
1995/1996 serosurvey	1	68	0.156	0.116702
1995/1996 serosurvey	2	4	2.16	1.40948
1995/1996 serosurvey	2	17	0.048	0.0381781
1995/1996 serosurvey	2	37	0.084	0.0648955
1995/1996 serosurvey	2	2	0.005	0.00447323
1995/1996 serosurvey	2	4	8.04	4.89982
1995/1996 serosurvey	2	72	0.024	0.0197896
1995/1996 serosurvey	2	47	0.005	0.00447323
1995/1996 serosurvey	1	68	0.036	0.0290651
1995/1996 serosurvey	2	72	0.228	0.167232
1995/1996 serosurvey	1	63	0.024	0.0197896
1995/1996 serosurvey	2	66	0.012	0.010258
1995/1996 serosurvey	1	53	0.005	0.00447323
1995/1996 serosurvey	2	46	0.096	0.0736531
1995/1996 serosurvey	1	59	0.048	0.0381781
1995/1996 serosurvey	1	35	0.468	0.330667
1995/1996 serosurvey	2	20	0.144	0.108175
1995/1996 serosurvey	2	49	0.096	0.0736531
1995/1996 serosurvey	1	50	0.096	0.0736531
1995/1996 serosurvey	1	23	0.144	0.108175
1995/1996 serosurvey	1	36	0.005	0.00447323
1995/1996 serosurvey	1	51	0.612	0.42642
1995/1996 serosurvey	1	36	0.005	0.00447323
1995/1996 serosurvey	1	57	0.024	0.0197896
1995/1996 serosurvey	2	57	0.024	0.0197896
1995/1996 serosurvey	1	43	0.048	0.0381781
1995/1996 serosurvey	1	31	1.32	0.883694
1995/1996 serosurvey	1	2	1.32	0.883694
1995/1996 serosurvey	1	2	0.24	0.175565
1995/1996 serosurvey	2	66	0.324	0.233343
1995/1996 serosurvey	1	71	0.84	0.575724
1995/1996 serosurvey	2	49	0.024	0.0197896
1995/1996 serosurvey	2	45	0.005	0.00447323
1995/1996 serosurvey	2	42	0.456	0.322624
1995/1996 serosurvey	1	77	0.005	0.00447323
1995/1996 serosurvey	2	43	0.384	0.274122
1995/1996 serosurvey	2	28	0.168	0.125196
1995/1996 serosurvey	2	10	2.88	1.85141
1995/1996 serosurvey	1	10	0.672	0.465955
1995/1996 serosurvey	2	15	0.684	0.473839
1995/1996 serosurvey	1	40	0.168	0.125196
1995/1996 serosurvey	2	5	0.552	0.386684
1995/1996 serosurvey	2	13	0.168	0.125196
1995/1996 serosurvey	2	35	0.096	0.0736531
1995/1996 serosurvey	2	35	0.66	0.458063
1995/1996 serosurvey	2	15	0.9	0.614638
1995/1996 serosurvey	2	14	0.228	0.167232
1995/1996 serosurvey	1	8	0.036	0.0290651
1995/1996 serosurvey	1	64	0.612	0.42642
1995/1996 serosurvey	1	46	0.036	0.0290651
1995/1996 serosurvey	1	9	0.276	0.200438
1995/1996 serosurvey	1	41	0.48	0.338699
1995/1996 serosurvey	1	7	0.156	0.116702
1995/1996 serosurvey	1	13	0.228	0.167232
1995/1996 serosurvey	1	10	0.828	0.567924
1995/1996 serosurvey	2	10	3.36	2.14273
1995/1996 serosurvey	1	34	0.012	0.010258
1995/1996 serosurvey	2	10	0.324	0.233343
1995/1996 serosurvey	2	9	0.96	0.653418
1995/1996 serosurvey	1	44	0.024	0.0197896
1995/1996 serosurvey	2	52	0.048	0.0381781
1995/1996 serosurvey	2	6	0.108	0.0823538
1995/1996 serosurvey	2	69	0.005	0.00447323
1995/1996 serosurvey	2	50	0.048	0.0381781
1995/1996 serosurvey	2	1	1.212	0.815001
1995/1996 serosurvey	1	7	0.348	0.249698
1995/1996 serosurvey	2	52	0.005	0.00447323
1995/1996 serosurvey	2	4	1.92	1.26057
1995/1996 serosurvey	1	43	0.12	0.0910042
1995/1996 serosurvey	1	30	0.156	0.116702
1995/1996 serosurvey	2	23	0.516	0.362735
1995/1996 serosurvey	2	78	0.005	0.00447323
1995/1996 serosurvey	2	31	0.636	0.442257
1995/1996 serosurvey	1	24	0.072	0.0560724
1995/1996 serosurvey	2	45	0.072	0.0560724
1995/1996 serosurvey	2	19	0.024	0.0197896
1995/1996 serosurvey	1	19	0.852	0.583518
1995/1996 serosurvey	1	25	1.44	0.959678
1995/1996 serosurvey	2	53	0.005	0.00447323
1995/1996 serosurvey	2	62	0.024	0.0197896
1995/1996 serosurvey	2	54	0.005	0.00447323
1995/1996 serosurvey	2	4	4.08	2.57575
1995/1996 serosurvey	1	2	0.732	0.505306
1995/1996 serosurvey	1	63	0.072	0.0560724
1995/1996 serosurvey	2	63	0.024	0.0197896
1995/1996 serosurvey	2	60	0.012	0.010258
1995/1996 serosurvey	2	62	0.168	0.125196
1995/1996 serosurvey	2	40	0.072	0.0560724
1995/1996 serosurvey	2	53	0.036	0.0290651
1995/1996 serosurvey	2	59	0.048	0.0381781
1995/1996 serosurvey	2	53	0.024	0.0197896
1995/1996 serosurvey	1	67	2.88	1.85141
1995/1996 serosurvey	1	60	0.336	0.241528
1995/1996 serosurvey	2	58	0.36	0.257853
1995/1996 serosurvey	2	70	0.005	0.00447323
1995/1996 serosurvey	2	66	0.005	0.00447323
1995/1996 serosurvey	1	76	1.92	1.26057
1995/1996 serosurvey	2	66	0.005	0.00447323
1995/1996 serosurvey	1	24	0.168	0.125196
1995/1996 serosurvey	2	56	0.036	0.0290651
1995/1996 serosurvey	1	35	1.56	1.03533
1995/1996 serosurvey	1	39	0.276	0.200438
1995/1996 serosurvey	1	55	0.048	0.0381781
1995/1996 serosurvey	1	30	0.408	0.290338
1995/1996 serosurvey	1	46	0.005	0.00447323
1995/1996 serosurvey	2	26	0.036	0.0290651
1995/1996 serosurvey	1	22	0.516	0.362735
1995/1996 serosurvey	2	49	0.048	0.0381781
1995/1996 serosurvey	2	56	0.036	0.0290651
1995/1996 serosurvey	1	4	5.88	3.64223
1995/1996 serosurvey	2	34	0.06	0.0471721
1995/1996 serosurvey	2	49	0.156	0.116702
1995/1996 serosurvey	1	43	0.156	0.116702
1995/1996 serosurvey	1	69	0.336	0.241528
1995/1996 serosurvey	1	4	8.52	5.17672
1995/1996 serosurvey	1	75	0.012	0.010258
1995/1996 serosurvey	1	0	0.048	0.0381781
1995/1996 serosurvey	1	4	0.828	0.567924
1995/1996 serosurvey	2	44	1.8	1.18576
1995/1996 serosurvey	2	3	0.108	0.0823538
1995/1996 serosurvey	2	21	0.432	0.306504
1995/1996 serosurvey	1	65	0.048	0.0381781
1995/1996 serosurvey	2	38	0.096	0.0736531
1995/1996 serosurvey	1	3	0.18	0.133658
1995/1996 serosurvey	2	19	0.012	0.010258
1995/1996 serosurvey	1	36	0.036	0.0290651
1995/1996 serosurvey	2	13	0.564	0.394648
1995/1996 serosurvey	2	1	0.432	0.306504
1995/1996 serosurvey	1	34	0.852	0.583518
1995/1996 serosurvey	1	15	0.288	0.20869
1995/1996 serosurvey	2	38	0.648	0.450164
1995/1996 serosurvey	2	20	0.312	0.225142
1995/1996 serosurvey	2	62	0.005	0.00447323
1995/1996 serosurvey	2	33	0.18	0.133658
1995/1996 serosurvey	2	63	0.005	0.00447323
1995/1996 serosurvey	2	64	0.036	0.0290651
1995/1996 serosurvey	2	30	0.036	0.0290651
1995/1996 serosurvey	2	9	1.32	0.883694
1995/1996 serosurvey	2	48	1.128	0.761354
1995/1996 serosurvey	2	27	0.108	0.0823538
1995/1996 serosurvey	2	48	0.048	0.0381781
1995/1996 serosurvey	2	56	0.024	0.0197896
1995/1996 serosurvey	1	17	0.144	0.108175
1995/1996 serosurvey	1	0	0.156	0.116702
1995/1996 serosurvey	2	56	0.288	0.20869
1995/1996 serosurvey	1	70	0.005	0.00447323
1995/1996 serosurvey	2	76	0.005	0.00447323
1995/1996 serosurvey	1	78	0.024	0.0197896
1995/1996 serosurvey	1	4	0.336	0.241528
1995/1996 serosurvey	1	4	1.68	1.11068
1995/1996 serosurvey	1	4	14.4	8.51384
1995/1996 serosurvey	1	0	0.072	0.0560724
1995/1996 serosurvey	1	68	0.552	0.386684
1995/1996 serosurvey	2	77	0.036	0.0290651
1995/1996 serosurvey	1	2	0.636	0.442257
1995/1996 serosurvey	2	72	0.005	0.00447323
1995/1996 serosurvey	1	65	0.012	0.010258
1995/1996 serosurvey	1	39	0.648	0.450164
1995/1996 serosurvey	2	41	0.072	0.0560724
1995/1996 serosurvey	1	38	0.036	0.0290651
1995/1996 serosurvey	2	41	0.3	0.216925
1995/1996 serosurvey	1	0	0.108	0.0823538
1995/1996 serosurvey	1	1	1.2	0.807349
1995/1996 serosurvey	1	52	0.048	0.0381781
1995/1996 serosurvey	1	56	0.012	0.010258
1995/1996 serosurvey	2	1	7.92	4.83047
1995/1996 serosurvey	1	57	0.252	0.183876
1995/1996 serosurvey	1	4	0.852	0.583518
1995/1996 serosurvey	1	59	0.024	0.0197896
1995/1996 serosurvey	1	77	0.048	0.0381781
1995/1996 serosurvey	2	73	0.005	0.00447323
1995/1996 serosurvey	2	50	0.744	0.513155
1995/1996 serosurvey	2	13	0.588	0.410551
1995/1996 serosurvey	2	53	0.024	0.0197896
1995/1996 serosurvey	2	40	0.324	0.233343
1995/1996 serosurvey	2	30	0.024	0.0197896
1995/1996 serosurvey	2	72	1.56	1.03533
1995/1996 serosurvey	1	66	0.024	0.0197896
1995/1996 serosurvey	1	5	0.192	0.142091
1995/1996 serosurvey	2	37	0.024	0.0197896
1995/1996 serosurvey	1	3	0.264	0.192167
1995/1996 serosurvey	1	32	0.324	0.233343
1995/1996 serosurvey	1	40	0.78	0.536665
1995/1996 serosurvey	2	19	0.132	0.0996097
1995/1996 serosurvey	2	2	0.096	0.0736531
1995/1996 serosurvey	1	3	0.144	0.108175
1995/1996 serosurvey	2	63	0.372	0.265994
1995/1996 serosurvey	1	24	0.492	0.346721
1995/1996 serosurvey	2	38	0.252	0.183876
1995/1996 serosurvey	2	25	0.144	0.108175
1995/1996 serosurvey	1	57	0.636	0.442257
1995/1996 serosurvey	2	22	0.3	0.216925
1995/1996 serosurvey	2	7	0.036	0.0290651
1995/1996 serosurvey	1	37	0.276	0.200438
1995/1996 serosurvey	2	53	0.216	0.158877
1995/1996 serosurvey	2	27	0.084	0.0648955
1995/1996 serosurvey	2	60	0.005	0.00447323
1995/1996 serosurvey	2	31	0.024	0.0197896
1995/1996 serosurvey	2	39	0.3	0.216925
1995/1996 serosurvey	2	23	0.036	0.0290651
1995/1996 serosurvey	2	67	0.036	0.0290651
1995/1996 serosurvey	2	31	0.048	0.0381781
1995/1996 serosurvey	1	65	0.084	0.0648955
1995/1996 serosurvey	2	68	0.012	0.010258
1995/1996 serosurvey	1	69	0.108	0.0823538
1995/1996 serosurvey	2	50	0.588	0.410551
1995/1996 serosurvey	1	55	0.168	0.125196
1995/1996 serosurvey	2	3	0.792	0.544489
1995/1996 serosurvey	2	34	0.18	0.133658
1995/1996 serosurvey	2	73	0.005	0.00447323
1995/1996 serosurvey	2	38	0.516	0.362735
1995/1996 serosurvey	2	71	0.06	0.0471721
1995/1996 serosurvey	1	1	7.56	4.62207
1995/1996 serosurvey	1	71	0.084	0.0648955
1995/1996 serosurvey	2	35	0.096	0.0736531
1995/1996 serosurvey	2	65	0.084	0.0648955
1995/1996 serosurvey	2	43	0.084	0.0648955
1995/1996 serosurvey	1	70	0.036	0.0290651
1995/1996 serosurvey	2	65	0.005	0.00447323
1995/1996 serosurvey	1	72	0.005	0.00447323
1995/1996 serosurvey	1	75	0.005	0.00447323
1995/1996 serosurvey	1	49	0.228	0.167232
1995/1996 serosurvey	2	55	0.108	0.0823538
1995/1996 serosurvey	1	3	0.096	0.0736531
1995/1996 serosurvey	2	60	0.036	0.0290651
1995/1996 serosurvey	2	1	0.348	0.249698
1995/1996 serosurvey	2	45	0.036	0.0290651
1995/1996 serosurvey	1	20	0.168	0.125196
1995/1996 serosurvey	2	46	0.276	0.200438
1995/1996 serosurvey	1	61	0.084	0.0648955
1995/1996 serosurvey	1	69	1.32	0.883694
1995/1996 serosurvey	1	52	0.005	0.00447323
1995/1996 serosurvey	1	60	0.048	0.0381781
1995/1996 serosurvey	1	77	0.252	0.183876
1995/1996 serosurvey	2	32	0.12	0.0910042
1995/1996 serosurvey	1	3	0.12	0.0910042
1995/1996 serosurvey	2	76	0.005	0.00447323
1995/1996 serosurvey	2	66	0.005	0.00447323
1995/1996 serosurvey	2	46	0.096	0.0736531
1995/1996 serosurvey	2	49	0.024	0.0197896
1995/1996 serosurvey	1	16	0.12	0.0910042
1995/1996 serosurvey	2	62	0.005	0.00447323
1995/1996 serosurvey	2	18	0.144	0.108175
1995/1996 serosurvey	1	12	0.048	0.0381781
1995/1996 serosurvey	1	15	0.792	0.544489
1995/1996 serosurvey	1	15	0.048	0.0381781
1995/1996 serosurvey	1	14	0.54	0.37871
1995/1996 serosurvey	2	12	2.04	1.33514
1995/1996 serosurvey	2	4	11.28	6.7544
1995/1996 serosurvey	1	15	1.056	0.715206
1995/1996 serosurvey	1	6	0.276	0.200438
1995/1996 serosurvey	1	24	0.78	0.536665
1995/1996 serosurvey	2	7	0.54	0.37871
1995/1996 serosurvey	1	43	0.276	0.200438
1995/1996 serosurvey	2	27	0.024	0.0197896
1995/1996 serosurvey	1	14	0.708	0.489586
1995/1996 serosurvey	2	9	2.04	1.33514
1995/1996 serosurvey	1	14	1.68	1.11068
1995/1996 serosurvey	2	53	0.048	0.0381781
1995/1996 serosurvey	1	13	0.06	0.0471721
1995/1996 serosurvey	2	13	0.18	0.133658
1995/1996 serosurvey	2	17	0.132	0.0996097
1995/1996 serosurvey	2	15	0.864	0.591307
1995/1996 serosurvey	2	64	0.12	0.0910042
1995/1996 serosurvey	1	32	0.276	0.200438
1995/1996 serosurvey	1	47	0.096	0.0736531
1995/1996 serosurvey	1	7	0.084	0.0648955
1995/1996 serosurvey	2	24	0.084	0.0648955
1995/1996 serosurvey	1	48	0.18	0.133658
1995/1996 serosurvey	2	46	0.936	0.637921
1995/1996 serosurvey	2	34	0.072	0.0560724
1995/1996 serosurvey	2	28	0.108	0.0823538
1995/1996 serosurvey	2	57	0.024	0.0197896
1995/1996 serosurvey	1	58	0.084	0.0648955
1995/1996 serosurvey	2	22	0.228	0.167232
1995/1996 serosurvey	1	76	0.005	0.00447323
1995/1996 serosurvey	2	71	0.24	0.175565
1995/1996 serosurvey	1	22	0.024	0.0197896
1995/1996 serosurvey	1	41	0.816	0.560119
1995/1996 serosurvey	1	30	0.005	0.00447323
1995/1996 serosurvey	2	35	0.396	0.282236
1995/1996 serosurvey	1	3	0.12	0.0910042
1995/1996 serosurvey	1	49	0.468	0.330667
1995/1996 serosurvey	1	0	0.6	0.41849
1995/1996 serosurvey	1	12	0.396	0.282236
1995/1996 serosurvey	2	28	0.144	0.108175
1995/1996 serosurvey	2	53	0.005	0.00447323
1995/1996 serosurvey	2	2	0.312	0.225142
1995/1996 serosurvey	2	32	0.096	0.0736531
1995/1996 serosurvey	2	48	0.012	0.010258
1995/1996 serosurvey	1	72	0.072	0.0560724
1995/1996 serosurvey	1	21	0.012	0.010258
1995/1996 serosurvey	1	29	0.084	0.0648955
1995/1996 serosurvey	1	30	0.012	0.010258
1995/1996 serosurvey	1	5	0.588	0.410551
1995/1996 serosurvey	2	77	0.096	0.0736531
1995/1996 serosurvey	2	42	0.204	0.150497
1995/1996 serosurvey	1	1	0.648	0.450164
1995/1996 serosurvey	1	61	0.005	0.00447323
1995/1996 serosurvey	2	32	0.06	0.0471721
1995/1996 serosurvey	1	41	0.312	0.225142
1995/1996 serosurvey	2	48	0.096	0.0736531
1995/1996 serosurvey	2	0	0.3	0.216925
1995/1996 serosurvey	1	4	0.768	0.528835
1995/1996 serosurvey	1	3	0.072	0.0560724
1995/1996 serosurvey	2	3	0.096	0.0736531
1995/1996 serosurvey	2	34	0.408	0.290338
1995/1996 serosurvey	2	26	0.005	0.00447323
1995/1996 serosurvey	2	35	0.156	0.116702
1995/1996 serosurvey	1	65	0.024	0.0197896
1995/1996 serosurvey	2	69	0.06	0.0471721
1995/1996 serosurvey	2	40	0.504	0.354733
1995/1996 serosurvey	2	47	0.588	0.410551
1995/1996 serosurvey	2	35	0.18	0.133658
1995/1996 serosurvey	2	33	0.624	0.434343
1995/1996 serosurvey	2	47	3.48	2.21521
1995/1996 serosurvey	2	21	0.036	0.0290651
1995/1996 serosurvey	1	71	0.005	0.00447323
1995/1996 serosurvey	1	72	0.005	0.00447323
1995/1996 serosurvey	2	74	0.005	0.00447323
1995/1996 serosurvey	1	71	0.005	0.00447323
1995/1996 serosurvey	1	69	0.005	0.00447323
1995/1996 serosurvey	2	77	0.132	0.0996097
1995/1996 serosurvey	2	54	0.012	0.010258
1995/1996 serosurvey	1	26	2.04	1.33514
1995/1996 serosurvey	2	18	0.492	0.346721
1995/1996 serosurvey	1	72	0.012	0.010258
1995/1996 serosurvey	2	65	0.012	0.010258
1995/1996 serosurvey	2	68	0.012	0.010258
1995/1996 serosurvey	1	70	0.036	0.0290651
1995/1996 serosurvey	1	68	0.005	0.00447323
1995/1996 serosurvey	2	68	0.06	0.0471721
1995/1996 serosurvey	1	41	0.948	0.645672
1995/1996 serosurvey	1	55	0.012	0.010258
1995/1996 serosurvey	1	37	0.216	0.158877
1995/1996 serosurvey	2	68	0.005	0.00447323
1995/1996 serosurvey	1	43	0.552	0.386684
1995/1996 serosurvey	1	51	0.005	0.00447323
1995/1996 serosurvey	1	0	0.264	0.192167
1995/1996 serosurvey	1	48	0.005	0.00447323
1995/1996 serosurvey	1	54	0.072	0.0560724
1995/1996 serosurvey	1	48	0.072	0.0560724
1995/1996 serosurvey	1	41	2.52	1.63127
1995/1996 serosurvey	1	45	0.132	0.0996097
1995/1996 serosurvey	1	3	0.384	0.274122
1995/1996 serosurvey	2	1	1.92	1.26057
1995/1996 serosurvey	1	51	0.3	0.216925
1995/1996 serosurvey	2	66	0.156	0.116702
1995/1996 serosurvey	2	27	0.192	0.142091
1995/1996 serosurvey	1	38	0.792	0.544489
1995/1996 serosurvey	1	43	0.252	0.183876
1995/1996 serosurvey	2	4	1.032	0.699787
1995/1996 serosurvey	2	57	0.024	0.0197896
1995/1996 serosurvey	2	0	0.252	0.183876
1995/1996 serosurvey	1	46	0.156	0.116702
1995/1996 serosurvey	1	28	0.036	0.0290651
1995/1996 serosurvey	2	71	0.005	0.00447323
1995/1996 serosurvey	2	32	0.66	0.458063
1995/1996 serosurvey	2	38	0.504	0.354733
1995/1996 serosurvey	2	44	0.768	0.528835
1995/1996 serosurvey	1	51	1.008	0.68435
1995/1996 serosurvey	1	76	0.024	0.0197896
1995/1996 serosurvey	2	55	0.048	0.0381781
1995/1996 serosurvey	1	72	0.072	0.0560724
1995/1996 serosurvey	1	55	0.168	0.125196
1995/1996 serosurvey	2	52	0.024	0.0197896
1995/1996 serosurvey	2	38	4.92	3.07596
1995/1996 serosurvey	2	65	0.012	0.010258
1995/1996 serosurvey	2	63	0.005	0.00447323
1995/1996 serosurvey	2	64	0.132	0.0996097
1995/1996 serosurvey	2	23	1.2	0.807349
1995/1996 serosurvey	2	77	0.005	0.00447323
1995/1996 serosurvey	2	46	0.456	0.322624
1995/1996 serosurvey	2	4	0.072	0.0560724
1995/1996 serosurvey	2	14	0.036	0.0290651
1995/1996 serosurvey	2	56	0.024	0.0197896
1995/1996 serosurvey	2	14	0.168	0.125196
1995/1996 serosurvey	1	63	0.132	0.0996097
1995/1996 serosurvey	2	9	0.228	0.167232
1995/1996 serosurvey	2	71	0.005	0.00447323
1995/1996 serosurvey	1	5	0.005	0.00447323
1995/1996 serosurvey	2	14	1.14	0.76903
1995/1996 serosurvey	1	20	0.216	0.158877
1995/1996 serosurvey	1	31	0.036	0.0290651
1995/1996 serosurvey	2	18	0.24	0.175565
1995/1996 serosurvey	1	4	3.24	2.07011
1995/1996 serosurvey	1	31	0.144	0.108175
1995/1996 serosurvey	1	48	0.216	0.158877
1995/1996 serosurvey	2	16	0.444	0.31457
1995/1996 serosurvey	2	15	0.036	0.0290651
1995/1996 serosurvey	2	15	1.56	1.03533
1995/1996 serosurvey	2	15	0.204	0.150497
1995/1996 serosurvey	1	11	0.972	0.661158
1995/1996 serosurvey	1	5	0.24	0.175565
1995/1996 serosurvey	1	9	0.672	0.465955
1995/1996 serosurvey	1	17	0.072	0.0560724
1995/1996 serosurvey	1	12	0.444	0.31457
1995/1996 serosurvey	2	5	0.324	0.233343
1995/1996 serosurvey	2	7	0.072	0.0560724
1995/1996 serosurvey	1	4	3.48	2.21521
1995/1996 serosurvey	1	16	0.372	0.265994
1995/1996 serosurvey	2	5	0.36	0.257853
1995/1996 serosurvey	2	7	0.516	0.362735
1995/1996 serosurvey	2	10	1.104	0.745989
1995/1996 serosurvey	1	38	0.096	0.0736531
1995/1996 serosurvey	2	56	0.084	0.0648955
1995/1996 serosurvey	2	18	0.192	0.142091
1995/1996 serosurvey	2	23	0.024	0.0197896
1995/1996 serosurvey	1	28	0.204	0.150497
1995/1996 serosurvey	2	26	1.068	0.722908
1995/1996 serosurvey	2	15	0.96	0.653418
1995/1996 serosurvey	2	1	0.084	0.0648955
1995/1996 serosurvey	2	44	1.176	0.792034
1995/1996 serosurvey	2	43	0.156	0.116702
1995/1996 serosurvey	1	27	0.096	0.0736531
1995/1996 serosurvey	2	66	0.005	0.00447323
1995/1996 serosurvey	1	31	0.66	0.458063
1995/1996 serosurvey	2	10	0.036	0.0290651
1995/1996 serosurvey	2	27	0.24	0.175565
1995/1996 serosurvey	2	50	0.005	0.00447323
1995/1996 serosurvey	2	10	0.672	0.465955
1995/1996 serosurvey	1	72	0.072	0.0560724
1995/1996 serosurvey	2	7	0.204	0.150497
1995/1996 serosurvey	1	37	2.88	1.85141
1995/1996 serosurvey	2	50	0.252	0.183876
1995/1996 serosurvey	1	27	1.56	1.03533
1995/1996 serosurvey	2	20	0.204	0.150497
1995/1996 serosurvey	2	34	0.005	0.00447323
1995/1996 serosurvey	1	4	1.032	0.699787
1995/1996 serosurvey	2	57	0.024	0.0197896
1995/1996 serosurvey	1	2	0.6	0.41849
1995/1996 serosurvey	1	0	0.156	0.116702
1995/1996 serosurvey	2	59	0.096	0.0736531
1995/1996 serosurvey	2	35	0.072	0.0560724
1995/1996 serosurvey	2	62	0.005	0.00447323
1995/1996 serosurvey	1	64	0.024	0.0197896
1995/1996 serosurvey	1	0	0.005	0.00447323
1995/1996 serosurvey	2	3	0.096	0.0736531
1995/1996 serosurvey	1	78	0.005	0.00447323
1995/1996 serosurvey	2	69	0.005	0.00447323
1995/1996 serosurvey	1	3	0.264	0.192167
1995/1996 serosurvey	1	67	0.024	0.0197896
1995/1996 serosurvey	2	43	0.12	0.0910042
1995/1996 serosurvey	2	2	0.096	0.0736531
1995/1996 serosurvey	2	40	0.468	0.330667
1995/1996 serosurvey	1	58	0.06	0.0471721
1995/1996 serosurvey	1	62	0.048	0.0381781
1995/1996 serosurvey	2	73	0.168	0.125196
1995/1996 serosurvey	2	62	0.005	0.00447323
1995/1996 serosurvey	2	30	0.036	0.0290651
1995/1996 serosurvey	2	48	0.204	0.150497
1995/1996 serosurvey	2	74	0.005	0.00447323
1995/1996 serosurvey	2	0	0.06	0.0471721
1995/1996 serosurvey	2	75	0.005	0.00447323
1995/1996 serosurvey	1	27	0.768	0.528835
1995/1996 serosurvey	1	49	0.12	0.0910042
1995/1996 serosurvey	1	43	0.132	0.0996097
1995/1996 serosurvey	1	50	0.108	0.0823538
1995/1996 serosurvey	1	42	0.096	0.0736531
1995/1996 serosurvey	1	56	0.228	0.167232
1995/1996 serosurvey	1	39	0.132	0.0996097
1995/1996 serosurvey	2	52	0.132	0.0996097
1995/1996 serosurvey	2	61	0.096	0.0736531
1995/1996 serosurvey	2	58	0.005	0.00447323
1995/1996 serosurvey	2	4	2.04	1.33514
1995/1996 serosurvey	2	79	0.648	0.450164
1995/1996 serosurvey	2	31	0.144	0.108175
1995/1996 serosurvey	2	28	0.372	0.265994
1995/1996 serosurvey	2	44	0.396	0.282236
1995/1996 serosurvey	2	73	0.132	0.0996097
1995/1996 serosurvey	1	0	0.024	0.0197896
1995/1996 serosurvey	2	5	2.88	1.85141
1995/1996 serosurvey	2	45	0.3	0.216925
1995/1996 serosurvey	2	57	0.048	0.0381781
1995/1996 serosurvey	1	72	0.005	0.00447323
1995/1996 serosurvey	1	77	0.005	0.00447323
1995/1996 serosurvey	2	63	0.024	0.0197896
1995/1996 serosurvey	2	27	0.36	0.257853
1995/1996 serosurvey	1	63	0.024	0.0197896
1995/1996 serosurvey	1	9	1.44	0.959678
1995/1996 serosurvey	1	24	0.336	0.241528
1995/1996 serosurvey	1	5	0.66	0.458063
1995/1996 serosurvey	1	10	0.456	0.322624
1995/1996 serosurvey	2	10	0.636	0.442257
1995/1996 serosurvey	1	7	0.396	0.282236
1995/1996 serosurvey	1	1	1.8	1.18576
1995/1996 serosurvey	2	2	0.204	0.150497
1995/1996 serosurvey	1	16	0.6	0.41849
1995/1996 serosurvey	2	9	0.984	0.668894
1995/1996 serosurvey	1	14	0.072	0.0560724
1995/1996 serosurvey	1	8	0.54	0.37871
1995/1996 serosurvey	2	4	1.44	0.959678
1995/1996 serosurvey	1	14	0.132	0.0996097
1995/1996 serosurvey	1	8	0.24	0.175565
1995/1996 serosurvey	1	4	1.56	1.03533
1995/1996 serosurvey	1	56	1.32	0.883694
1995/1996 serosurvey	2	13	0.06	0.0471721
1995/1996 serosurvey	1	7	0.156	0.116702
1995/1996 serosurvey	1	12	0.252	0.183876
1995/1996 serosurvey	2	8	0.096	0.0736531
1995/1996 serosurvey	2	12	0.348	0.249698
1995/1996 serosurvey	2	16	0.144	0.108175
1995/1996 serosurvey	1	18	0.396	0.282236
1995/1996 serosurvey	2	15	1.56	1.03533
1995/1996 serosurvey	1	58	0.012	0.010258
1995/1996 serosurvey	1	20	0.036	0.0290651
1995/1996 serosurvey	2	23	0.408	0.290338
1995/1996 serosurvey	2	50	0.54	0.37871
1995/1996 serosurvey	2	35	0.084	0.0648955
1995/1996 serosurvey	1	10	0.06	0.0471721
1995/1996 serosurvey	1	63	0.288	0.20869
1995/1996 serosurvey	1	71	0.005	0.00447323
1995/1996 serosurvey	1	17	0.084	0.0648955
1995/1996 serosurvey	1	47	0.048	0.0381781
1995/1996 serosurvey	2	16	0.036	0.0290651
1995/1996 serosurvey	2	42	0.024	0.0197896
1995/1996 serosurvey	2	9	0.78	0.536665
1995/1996 serosurvey	2	29	0.12	0.0910042
1995/1996 serosurvey	2	34	0.192	0.142091
1995/1996 serosurvey	2	44	0.324	0.233343
1995/1996 serosurvey	2	56	0.005	0.00447323
1995/1996 serosurvey	2	33	0.216	0.158877
1995/1996 serosurvey	2	36	0.144	0.108175
1995/1996 serosurvey	1	39	0.18	0.133658
1995/1996 serosurvey	1	0	0.24	0.175565
1995/1996 serosurvey	1	1	0.096	0.0736531
1995/1996 serosurvey	2	60	0.048	0.0381781
1995/1996 serosurvey	2	42	0.408	0.290338
1995/1996 serosurvey	1	70	2.64	1.70482
1995/1996 serosurvey	2	53	0.005	0.00447323
1995/1996 serosurvey	2	4	0.672	0.465955
1995/1996 serosurvey	2	61	0.012	0.010258
1995/1996 serosurvey	2	39	0.588	0.410551
1995/1996 serosurvey	2	41	0.168	0.125196
1995/1996 serosurvey	2	59	0.708	0.489586
1995/1996 serosurvey	2	28	0.096	0.0736531
1995/1996 serosurvey	1	70	0.005	0.00447323
1995/1996 serosurvey	2	52	0.005	0.00447323
1995/1996 serosurvey	1	2	0.072	0.0560724
1995/1996 serosurvey	1	58	0.084	0.0648955
1995/1996 serosurvey	1	27	0.516	0.362735
1995/1996 serosurvey	1	48	0.156	0.116702
1995/1996 serosurvey	1	57	0.12	0.0910042
1995/1996 serosurvey	2	48	0.264	0.192167
1995/1996 serosurvey	1	50	0.336	0.241528
1995/1996 serosurvey	1	26	0.312	0.225142
1995/1996 serosurvey	1	43	0.192	0.142091
1995/1996 serosurvey	1	23	0.252	0.183876
1995/1996 serosurvey	1	35	0.636	0.442257
1995/1996 serosurvey	2	50	0.012	0.010258
1995/1996 serosurvey	1	3	0.048	0.0381781
1995/1996 serosurvey	1	47	0.144	0.108175
1995/1996 serosurvey	1	45	0.288	0.20869
1995/1996 serosurvey	2	67	0.005	0.00447323
1995/1996 serosurvey	1	36	0.048	0.0381781
1995/1996 serosurvey	2	54	0.005	0.00447323
1995/1996 serosurvey	2	38	0.084	0.0648955
1995/1996 serosurvey	1	65	0.005	0.00447323
1995/1996 serosurvey	2	60	0.024	0.0197896
1995/1996 serosurvey	2	51	0.012	0.010258
1995/1996 serosurvey	2	49	0.012	0.010258
1995/1996 serosurvey	1	75	0.012	0.010258
1995/1996 serosurvey	2	63	0.024	0.0197896
1995/1996 serosurvey	1	62	0.012	0.010258
1995/1996 serosurvey	2	73	0.005	0.00447323
1995/1996 serosurvey	1	68	0.005	0.00447323
1995/1996 serosurvey	1	19	0.18	0.133658
1995/1996 serosurvey	2	8	0.144	0.108175
1995/1996 serosurvey	2	13	0.384	0.274122
1995/1996 serosurvey	2	11	0.756	0.520998
1995/1996 serosurvey	1	6	0.36	0.257853
1995/1996 serosurvey	2	19	0.984	0.668894
1995/1996 serosurvey	1	37	0.432	0.306504
1995/1996 serosurvey	2	9	1.008	0.68435
1995/1996 serosurvey	2	12	0.588	0.410551
1995/1996 serosurvey	1	6	0.204	0.150497
1995/1996 serosurvey	1	16	0.288	0.20869
1995/1996 serosurvey	2	71	0.084	0.0648955
1995/1996 serosurvey	1	10	1.104	0.745989
1995/1996 serosurvey	2	61	0.12	0.0910042
1995/1996 serosurvey	2	25	1.8	1.18576
1995/1996 serosurvey	1	18	0.048	0.0381781
1995/1996 serosurvey	1	6	0.168	0.125196
1995/1996 serosurvey	2	10	0.972	0.661158
1995/1996 serosurvey	2	5	0.588	0.410551
1995/1996 serosurvey	1	6	0.204	0.150497
1995/1996 serosurvey	1	6	0.372	0.265994
1995/1996 serosurvey	2	32	0.06	0.0471721
1995/1996 serosurvey	1	17	0.048	0.0381781
1995/1996 serosurvey	2	8	1.2	0.807349
1995/1996 serosurvey	2	4	0.005	0.00447323
1995/1996 serosurvey	2	34	0.216	0.158877
1995/1996 serosurvey	1	6	0.792	0.544489
1995/1996 serosurvey	1	61	0.024	0.0197896
1995/1996 serosurvey	1	71	1.68	1.11068
1995/1996 serosurvey	1	11	0.192	0.142091
1995/1996 serosurvey	2	25	0.168	0.125196
1995/1996 serosurvey	2	27	0.24	0.175565
1995/1996 serosurvey	1	61	9.36	5.65936
1995/1996 serosurvey	1	59	1.32	0.883694
1995/1996 serosurvey	2	29	0.005	0.00447323
1995/1996 serosurvey	1	2	0.084	0.0648955
1995/1996 serosurvey	1	21	0.156	0.116702
1995/1996 serosurvey	1	6	0.084	0.0648955
1995/1996 serosurvey	1	13	0.096	0.0736531
1995/1996 serosurvey	1	56	0.144	0.108175
1995/1996 serosurvey	1	59	0.072	0.0560724
1995/1996 serosurvey	1	31	0.024	0.0197896
1995/1996 serosurvey	1	3	0.012	0.010258
1995/1996 serosurvey	1	41	0.864	0.591307
1995/1996 serosurvey	1	58	0.408	0.290338
1995/1996 serosurvey	2	42	0.78	0.536665
1995/1996 serosurvey	1	35	1.32	0.883694
1995/1996 serosurvey	1	48	0.005	0.00447323
1995/1996 serosurvey	2	31	0.708	0.489586
1995/1996 serosurvey	1	11	2.16	1.40948
1995/1996 serosurvey	2	69	0.005	0.00447323
1995/1996 serosurvey	2	14	0.48	0.338699
1995/1996 serosurvey	2	31	0.156	0.116702
1995/1996 serosurvey	2	50	0.36	0.257853
1995/1996 serosurvey	1	24	0.432	0.306504
1995/1996 serosurvey	1	54	0.156	0.116702
1995/1996 serosurvey	2	41	0.048	0.0381781
1995/1996 serosurvey	1	49	0.005	0.00447323
1995/1996 serosurvey	2	2	0.156	0.116702
1995/1996 serosurvey	1	2	0.06	0.0471721
1995/1996 serosurvey	1	39	0.18	0.133658
1995/1996 serosurvey	2	34	0.005	0.00447323
1995/1996 serosurvey	2	35	0.06	0.0471721
1995/1996 serosurvey	1	1	0.84	0.575724
1995/1996 serosurvey	2	38	0.096	0.0736531
1995/1996 serosurvey	1	75	0.005	0.00447323
1995/1996 serosurvey	2	71	0.005	0.00447323
1995/1996 serosurvey	2	74	0.005	0.00447323
1995/1996 serosurvey	2	42	0.072	0.0560724
1995/1996 serosurvey	2	1	3	1.92446
1995/1996 serosurvey	2	53	0.005	0.00447323
1995/1996 serosurvey	2	48	0.492	0.346721
1995/1996 serosurvey	2	40	0.06	0.0471721
1995/1996 serosurvey	2	45	0.444	0.31457
1995/1996 serosurvey	2	70	0.024	0.0197896
1995/1996 serosurvey	2	66	0.005	0.00447323
1995/1996 serosurvey	2	46	0.408	0.290338
1995/1996 serosurvey	2	68	0.444	0.31457
1995/1996 serosurvey	1	79	0.005	0.00447323
1995/1996 serosurvey	2	67	0.108	0.0823538
1995/1996 serosurvey	1	47	0.252	0.183876
1995/1996 serosurvey	2	65	0.005	0.00447323
1995/1996 serosurvey	2	58	0.005	0.00447323
1995/1996 serosurvey	2	1	5.64	3.50115
1995/1996 serosurvey	2	67	0.005	0.00447323
1995/1996 serosurvey	2	66	0.005	0.00447323
1995/1996 serosurvey	1	71	0.096	0.0736531
1995/1996 serosurvey	1	38	0.005	0.00447323
1995/1996 serosurvey	1	32	0.144	0.108175
1995/1996 serosurvey	2	4	0.6	0.41849
1995/1996 serosurvey	1	42	0.005	0.00447323
1995/1996 serosurvey	1	56	0.108	0.0823538
1995/1996 serosurvey	2	54	0.005	0.00447323
1995/1996 serosurvey	2	25	0.144	0.108175
1995/1996 serosurvey	1	48	0.192	0.142091
1995/1996 serosurvey	1	47	0.564	0.394648
1995/1996 serosurvey	1	3	0.252	0.183876
1995/1996 serosurvey	1	26	0.324	0.233343
1995/1996 serosurvey	1	0	0.048	0.0381781
1995/1996 serosurvey	1	30	0.005	0.00447323
1995/1996 serosurvey	1	1	0.912	0.622405
1995/1996 serosurvey	2	51	0.18	0.133658
1995/1996 serosurvey	1	31	2.52	1.63127
1995/1996 serosurvey	1	66	0.024	0.0197896
1995/1996 serosurvey	1	39	0.552	0.386684
1995/1996 serosurvey	2	35	0.144	0.108175
1995/1996 serosurvey	1	75	0.005	0.00447323
1995/1996 serosurvey	1	77	0.144	0.108175
1995/1996 serosurvey	2	54	0.005	0.00447323
1995/1996 serosurvey	2	5	0.396	0.282236
1995/1996 serosurvey	1	75	0.005	0.00447323
1995/1996 serosurvey	1	73	0.036	0.0290651
1995/1996 serosurvey	2	60	0.036	0.0290651
1995/1996 serosurvey	2	76	0.648	0.450164
1995/1996 serosurvey	2	65	0.024	0.0197896
1995/1996 serosurvey	2	61	0.036	0.0290651
1995/1996 serosurvey	2	22	0.168	0.125196
1995/1996 serosurvey	2	19	0.072	0.0560724
1995/1996 serosurvey	2	10	0.972	0.661158
1995/1996 serosurvey	2	60	0.005	0.00447323
1995/1996 serosurvey	1	12	0.84	0.575724
1995/1996 serosurvey	1	17	0.528	0.370727
1995/1996 serosurvey	1	6	0.384	0.274122
1995/1996 serosurvey	1	15	0.3	0.216925
1995/1996 serosurvey	1	15	0.228	0.167232
1995/1996 serosurvey	2	43	0.252	0.183876
1995/1996 serosurvey	2	15	0.048	0.0381781
1995/1996 serosurvey	2	4	0.66	0.458063
1995/1996 serosurvey	1	16	0.42	0.298427
1995/1996 serosurvey	1	13	0.192	0.142091
1995/1996 serosurvey	1	4	0.12	0.0910042
1995/1996 serosurvey	2	11	0.456	0.322624
1995/1996 serosurvey	1	14	0.96	0.653418
1995/1996 serosurvey	2	1	3.6	2.28756
1995/1996 serosurvey	2	55	0.012	0.010258
1995/1996 serosurvey	1	14	0.444	0.31457
1995/1996 serosurvey	1	18	0.216	0.158877
1995/1996 serosurvey	2	9	1.08	0.730606
1995/1996 serosurvey	2	18	0.336	0.241528
1995/1996 serosurvey	1	13	1.32	0.883694
1995/1996 serosurvey	1	6	0.924	0.630166
1995/1996 serosurvey	2	8	0.084	0.0648955
1995/1996 serosurvey	1	15	0.396	0.282236
1995/1996 serosurvey	2	38	0.108	0.0823538
1995/1996 serosurvey	1	3	0.216	0.158877
1995/1996 serosurvey	2	77	0.264	0.192167
1995/1996 serosurvey	1	11	0.84	0.575724
1995/1996 serosurvey	2	34	0.036	0.0290651
1995/1996 serosurvey	1	50	0.096	0.0736531
1995/1996 serosurvey	1	19	0.036	0.0290651
1995/1996 serosurvey	2	22	0.204	0.150497
1995/1996 serosurvey	1	34	0.252	0.183876
1995/1996 serosurvey	1	49	0.24	0.175565
1995/1996 serosurvey	2	50	0.005	0.00447323
1995/1996 serosurvey	2	61	0.005	0.00447323
1995/1996 serosurvey	1	1	0.84	0.575724
1995/1996 serosurvey	1	59	0.005	0.00447323
1995/1996 serosurvey	2	25	0.192	0.142091
1995/1996 serosurvey	2	53	0.005	0.00447323
1995/1996 serosurvey	2	1	1.8	1.18576
1995/1996 serosurvey	2	41	0.072	0.0560724
1995/1996 serosurvey	2	76	0.005	0.00447323
1995/1996 serosurvey	2	32	0.216	0.158877
1995/1996 serosurvey	2	38	0.005	0.00447323
1995/1996 serosurvey	2	60	0.048	0.0381781
1995/1996 serosurvey	2	47	0.005	0.00447323
1995/1996 serosurvey	2	19	0.18	0.133658
1995/1996 serosurvey	1	23	0.792	0.544489
1995/1996 serosurvey	2	71	0.005	0.00447323
1995/1996 serosurvey	1	4	1.14	0.76903
1995/1996 serosurvey	2	75	0.024	0.0197896
1995/1996 serosurvey	1	1	0.084	0.0648955
1995/1996 serosurvey	2	63	0.072	0.0560724
1995/1996 serosurvey	2	44	1.44	0.959678
1995/1996 serosurvey	2	2	0.168	0.125196
1995/1996 serosurvey	2	30	0.048	0.0381781
1995/1996 serosurvey	1	2	0.036	0.0290651
1995/1996 serosurvey	1	77	0.084	0.0648955
1995/1996 serosurvey	1	74	0.005	0.00447323
1995/1996 serosurvey	2	0	0.384	0.274122
1995/1996 serosurvey	2	68	0.005	0.00447323
1995/1996 serosurvey	1	54	0.156	0.116702
1995/1996 serosurvey	1	40	1.092	0.7383
1995/1996 serosurvey	1	28	0.005	0.00447323
1995/1996 serosurvey	2	69	0.005	0.00447323
1995/1996 serosurvey	1	28	0.132	0.0996097
1995/1996 serosurvey	1	41	0.005	0.00447323
1995/1996 serosurvey	1	35	0.144	0.108175
1995/1996 serosurvey	1	34	0.06	0.0471721
1995/1996 serosurvey	1	61	0.108	0.0823538
1995/1996 serosurvey	1	59	0.06	0.0471721
1995/1996 serosurvey	1	57	4.2	2.64751
1995/1996 serosurvey	1	38	0.012	0.010258
1995/1996 serosurvey	2	16	0.024	0.0197896
1995/1996 serosurvey	2	18	0.108	0.0823538
1995/1996 serosurvey	1	58	0.005	0.00447323
1995/1996 serosurvey	2	54	0.24	0.175565
1995/1996 serosurvey	1	23	0.264	0.192167
1995/1996 serosurvey	2	40	0.036	0.0290651
1995/1996 serosurvey	1	68	0.012	0.010258
1995/1996 serosurvey	2	35	0.192	0.142091
1995/1996 serosurvey	2	67	0.005	0.00447323
1995/1996 serosurvey	2	29	0.072	0.0560724
1995/1996 serosurvey	1	3	0.12	0.0910042
1995/1996 serosurvey	2	49	0.324	0.233343
1995/1996 serosurvey	1	64	0.005	0.00447323
1995/1996 serosurvey	2	63	0.005	0.00447323
1995/1996 serosurvey	1	19	0.252	0.183876
1995/1996 serosurvey	1	73	0.005	0.00447323
1995/1996 serosurvey	2	0	0.084	0.0648955
1995/1996 serosurvey	1	14	0.228	0.167232
1995/1996 serosurvey	1	53	1.008	0.68435
1995/1996 serosurvey	1	2	0.072	0.0560724
1995/1996 serosurvey	2	5	1.8	1.18576
1995/1996 serosurvey	1	52	1.44	0.959678
1995/1996 serosurvey	1	9	5.88	3.64223
1995/1996 serosurvey	2	13	0.144	0.108175
1995/1996 serosurvey	1	19	0.024	0.0197896
1995/1996 serosurvey	1	52	0.18	0.133658
1995/1996 serosurvey	2	12	1.32	0.883694
1995/1996 serosurvey	2	15	0.408	0.290338
1995/1996 serosurvey	2	67	0.156	0.116702
1995/1996 serosurvey	2	7	0.12	0.0910042
1995/1996 serosurvey	2	2	0.468	0.330667
1995/1996 serosurvey	1	34	2.04	1.33514
1995/1996 serosurvey	1	3	0.18	0.133658
1995/1996 serosurvey	1	5	0.6	0.41849
1995/1996 serosurvey	2	8	0.132	0.0996097
1995/1996 serosurvey	1	14	0.192	0.142091
1995/1996 serosurvey	2	6	0.696	0.481716
1995/1996 serosurvey	1	14	0.084	0.0648955
1995/1996 serosurvey	1	20	0.036	0.0290651
1995/1996 serosurvey	1	17	0.456	0.322624
1995/1996 serosurvey	2	57	0.036	0.0290651
1995/1996 serosurvey	2	66	0.005	0.00447323
1995/1996 serosurvey	2	12	0.024	0.0197896
1995/1996 serosurvey	1	10	0.072	0.0560724
1995/1996 serosurvey	1	41	0.336	0.241528
1995/1996 serosurvey	1	32	0.312	0.225142
1995/1996 serosurvey	1	3	0.792	0.544489
1995/1996 serosurvey	2	32	0.276	0.200438
1995/1996 serosurvey	1	36	0.072	0.0560724
1995/1996 serosurvey	1	58	0.036	0.0290651
1995/1996 serosurvey	1	41	1.56	1.03533
1995/1996 serosurvey	1	50	0.432	0.306504
1995/1996 serosurvey	1	35	1.56	1.03533
1995/1996 serosurvey	1	60	0.024	0.0197896
1995/1996 serosurvey	2	26	0.3	0.216925
1995/1996 serosurvey	2	30	0.072	0.0560724
1995/1996 serosurvey	1	23	0.408	0.290338
1995/1996 serosurvey	1	28	0.468	0.330667
1995/1996 serosurvey	1	56	0.005	0.00447323
1995/1996 serosurvey	2	58	0.036	0.0290651
1995/1996 serosurvey	1	42	0.984	0.668894
1995/1996 serosurvey	2	32	0.384	0.274122
1995/1996 serosurvey	2	35	0.005	0.00447323
1995/1996 serosurvey	2	30	0.156	0.116702
1995/1996 serosurvey	1	37	0.168	0.125196
1995/1996 serosurvey	2	51	0.005	0.00447323
1995/1996 serosurvey	2	25	0.12	0.0910042
1995/1996 serosurvey	2	47	0.024	0.0197896
1995/1996 serosurvey	2	48	0.252	0.183876
1995/1996 serosurvey	2	62	0.072	0.0560724
1995/1996 serosurvey	2	3	0.132	0.0996097
1995/1996 serosurvey	2	33	0.252	0.183876
1995/1996 serosurvey	2	23	0.228	0.167232
1995/1996 serosurvey	2	28	0.048	0.0381781
1995/1996 serosurvey	2	56	0.005	0.00447323
1995/1996 serosurvey	2	3	0.048	0.0381781
1995/1996 serosurvey	2	2	0.3	0.216925
1995/1996 serosurvey	2	38	0.78	0.536665
1995/1996 serosurvey	2	55	0.012	0.010258
1995/1996 serosurvey	2	75	0.005	0.00447323
1995/1996 serosurvey	2	65	0.012	0.010258
1995/1996 serosurvey	1	1	1.32	0.883694
1995/1996 serosurvey	2	66	0.005	0.00447323
1995/1996 serosurvey	2	51	0.005	0.00447323
1995/1996 serosurvey	1	62	2.88	1.85141
1995/1996 serosurvey	2	62	0.005	0.00447323
1995/1996 serosurvey	1	74	0.005	0.00447323
1995/1996 serosurvey	2	74	1.116	0.753674
1995/1996 serosurvey	1	57	0.264	0.192167
1995/1996 serosurvey	1	49	0.005	0.00447323
1995/1996 serosurvey	1	37	0.312	0.225142
1995/1996 serosurvey	1	43	0.672	0.465955
1995/1996 serosurvey	1	39	0.005	0.00447323
1995/1996 serosurvey	1	50	0.672	0.465955
1995/1996 serosurvey	1	35	0.12	0.0910042
1995/1996 serosurvey	1	50	0.005	0.00447323
1995/1996 serosurvey	2	27	0.624	0.434343
1995/1996 serosurvey	2	53	0.005	0.00447323
1995/1996 serosurvey	1	78	0.096	0.0736531
1995/1996 serosurvey	1	61	0.084	0.0648955
1995/1996 serosurvey	2	49	1.32	0.883694
1995/1996 serosurvey	2	53	0.005	0.00447323
1995/1996 serosurvey	2	74	0.204	0.150497
1995/1996 serosurvey	1	39	0.396	0.282236
1995/1996 serosurvey	2	1	13.2	7.83974
1995/1996 serosurvey	2	68	0.012	0.010258
1995/1996 serosurvey	2	20	0.684	0.473839
1995/1996 serosurvey	2	4	1.32	0.883694
1995/1996 serosurvey	2	2	0.96	0.653418
1995/1996 serosurvey	2	4	0.372	0.265994
1995/1996 serosurvey	1	14	0.36	0.257853
1995/1996 serosurvey	1	54	2.52	1.63127
1995/1996 serosurvey	1	15	0.336	0.241528
1995/1996 serosurvey	1	13	0.36	0.257853
1995/1996 serosurvey	1	6	0.06	0.0471721
1995/1996 serosurvey	1	14	0.072	0.0560724
1995/1996 serosurvey	2	8	0.24	0.175565
1995/1996 serosurvey	2	63	0.036	0.0290651
1995/1996 serosurvey	1	9	0.06	0.0471721
1995/1996 serosurvey	1	15	0.048	0.0381781
1995/1996 serosurvey	1	13	0.552	0.386684
1995/1996 serosurvey	1	36	0.18	0.133658
1995/1996 serosurvey	1	1	0.228	0.167232
1995/1996 serosurvey	1	37	0.084	0.0648955
1995/1996 serosurvey	1	7	0.252	0.183876
1995/1996 serosurvey	1	12	0.48	0.338699
1995/1996 serosurvey	1	15	0.072	0.0560724
1995/1996 serosurvey	2	2	0.336	0.241528
1995/1996 serosurvey	2	40	0.204	0.150497
1995/1996 serosurvey	1	34	0.264	0.192167
1995/1996 serosurvey	1	18	0.744	0.513155
1995/1996 serosurvey	2	10	0.36	0.257853
1995/1996 serosurvey	2	39	0.18	0.133658
1995/1996 serosurvey	1	4	0.036	0.0290651
1995/1996 serosurvey	1	20	0.3	0.216925
1995/1996 serosurvey	1	16	1.44	0.959678
1995/1996 serosurvey	1	43	0.228	0.167232
1995/1996 serosurvey	1	52	0.005	0.00447323
1995/1996 serosurvey	1	32	0.216	0.158877
1995/1996 serosurvey	2	5	0.005	0.00447323
1995/1996 serosurvey	1	5	0.312	0.225142
1995/1996 serosurvey	2	57	4.8	3.00479
1995/1996 serosurvey	2	11	0.696	0.481716
1995/1996 serosurvey	1	51	0.324	0.233343
1995/1996 serosurvey	1	19	0.012	0.010258
1995/1996 serosurvey	1	3	0.096	0.0736531
1995/1996 serosurvey	1	51	0.276	0.200438
1995/1996 serosurvey	1	31	0.432	0.306504
1995/1996 serosurvey	1	60	0.012	0.010258
1995/1996 serosurvey	2	40	0.84	0.575724
1995/1996 serosurvey	2	3	0.48	0.338699
1995/1996 serosurvey	1	24	0.408	0.290338
1995/1996 serosurvey	1	68	2.28	1.48361
1995/1996 serosurvey	1	10	0.792	0.544489
1995/1996 serosurvey	2	35	0.012	0.010258
1995/1996 serosurvey	2	15	0.204	0.150497
1995/1996 serosurvey	1	37	0.144	0.108175
1995/1996 serosurvey	2	44	0.005	0.00447323
1995/1996 serosurvey	1	3	0.444	0.31457
1995/1996 serosurvey	1	48	0.012	0.010258
1995/1996 serosurvey	2	21	0.005	0.00447323
1995/1996 serosurvey	2	14	0.048	0.0381781
1995/1996 serosurvey	1	4	0.012	0.010258
1995/1996 serosurvey	1	19	0.108	0.0823538
1995/1996 serosurvey	2	31	0.084	0.0648955
1995/1996 serosurvey	2	42	0.192	0.142091
1995/1996 serosurvey	1	56	0.012	0.010258
1995/1996 serosurvey	1	47	0.005	0.00447323
1995/1996 serosurvey	2	64	0.005	0.00447323
1995/1996 serosurvey	2	54	0.78	0.536665
1995/1996 serosurvey	2	43	0.9	0.614638
1995/1996 serosurvey	2	0	3.72	2.35978
1995/1996 serosurvey	2	23	0.18	0.133658
1995/1996 serosurvey	2	3	0.06	0.0471721
1995/1996 serosurvey	2	1	0.3	0.216925
1995/1996 serosurvey	2	57	0.096	0.0736531
1995/1996 serosurvey	2	29	1.68	1.11068
1995/1996 serosurvey	2	55	0.816	0.560119
1995/1996 serosurvey	2	45	0.12	0.0910042
1995/1996 serosurvey	2	34	0.384	0.274122
1995/1996 serosurvey	2	33	0.408	0.290338
1995/1996 serosurvey	2	58	0.06	0.0471721
1995/1996 serosurvey	2	2	0.072	0.0560724
1995/1996 serosurvey	2	68	0.048	0.0381781
1995/1996 serosurvey	1	1	0.42	0.298427
1995/1996 serosurvey	1	3	0.024	0.0197896
1995/1996 serosurvey	1	74	0.005	0.00447323
1995/1996 serosurvey	1	61	0.348	0.249698
1995/1996 serosurvey	1	63	0.084	0.0648955
1995/1996 serosurvey	2	46	0.084	0.0648955
1995/1996 serosurvey	2	69	0.396	0.282236
1995/1996 serosurvey	2	4	0.816	0.560119
1995/1996 serosurvey	2	4	0.84	0.575724
1995/1996 serosurvey	1	71	0.005	0.00447323
1995/1996 serosurvey	1	66	0.18	0.133658
1995/1996 serosurvey	1	51	0.504	0.354733
1995/1996 serosurvey	1	49	0.444	0.31457
1995/1996 serosurvey	1	36	0.3	0.216925
1995/1996 serosurvey	2	52	0.144	0.108175
1995/1996 serosurvey	1	54	0.036	0.0290651
1995/1996 serosurvey	1	39	0.288	0.20869
1995/1996 serosurvey	1	24	0.384	0.274122
1995/1996 serosurvey	2	58	0.564	0.394648
1995/1996 serosurvey	1	12	0.3	0.216925
1995/1996 serosurvey	1	34	0.012	0.010258
1995/1996 serosurvey	2	3	0.048	0.0381781
1995/1996 serosurvey	1	34	0.005	0.00447323
1995/1996 serosurvey	2	38	0.072	0.0560724
1995/1996 serosurvey	1	48	0.036	0.0290651
1995/1996 serosurvey	2	73	0.005	0.00447323
1995/1996 serosurvey	2	67	0.54	0.37871
1995/1996 serosurvey	2	68	0.005	0.00447323
1995/1996 serosurvey	1	4	5.28	3.28893
1995/1996 serosurvey	2	52	0.012	0.010258
1995/1996 serosurvey	2	55	0.192	0.142091
1995/1996 serosurvey	2	36	0.876	0.599089
1995/1996 serosurvey	2	43	0.288	0.20869
1995/1996 serosurvey	2	71	0.024	0.0197896
1995/1996 serosurvey	2	41	0.396	0.282236
1995/1996 serosurvey	1	14	0.18	0.133658
1995/1996 serosurvey	2	17	0.48	0.338699
1995/1996 serosurvey	2	9	1.44	0.959678
1995/1996 serosurvey	2	17	0.948	0.645672
1995/1996 serosurvey	1	8	0.588	0.410551
1995/1996 serosurvey	2	3	0.204	0.150497
1995/1996 serosurvey	1	11	2.28	1.48361
1995/1996 serosurvey	2	5	0.36	0.257853
1995/1996 serosurvey	1	12	0.408	0.290338
1995/1996 serosurvey	1	29	1.44	0.959678
1995/1996 serosurvey	2	15	0.06	0.0471721
1995/1996 serosurvey	1	63	0.024	0.0197896
1995/1996 serosurvey	1	11	0.876	0.599089
1995/1996 serosurvey	1	57	0.096	0.0736531
1995/1996 serosurvey	2	9	2.4	1.55754
1995/1996 serosurvey	2	13	0.024	0.0197896
1995/1996 serosurvey	2	15	0.024	0.0197896
1995/1996 serosurvey	1	15	0.024	0.0197896
1995/1996 serosurvey	2	53	0.048	0.0381781
1995/1996 serosurvey	2	57	0.084	0.0648955
1995/1996 serosurvey	1	4	0.06	0.0471721
1995/1996 serosurvey	2	25	0.096	0.0736531
1995/1996 serosurvey	1	41	0.096	0.0736531
1995/1996 serosurvey	2	29	0.108	0.0823538
1995/1996 serosurvey	1	7	0.024	0.0197896
1995/1996 serosurvey	1	13	0.132	0.0996097
1995/1996 serosurvey	1	38	0.096	0.0736531
1995/1996 serosurvey	1	69	0.084	0.0648955
1995/1996 serosurvey	2	44	0.048	0.0381781
1995/1996 serosurvey	2	67	0.012	0.010258
1995/1996 serosurvey	2	31	0.072	0.0560724
1995/1996 serosurvey	1	55	0.012	0.010258
1995/1996 serosurvey	1	56	0.072	0.0560724
1995/1996 serosurvey	1	13	0.048	0.0381781
1995/1996 serosurvey	1	42	0.012	0.010258
1995/1996 serosurvey	2	33	0.084	0.0648955
1995/1996 serosurvey	1	56	0.18	0.133658
1995/1996 serosurvey	2	41	0.036	0.0290651
1995/1996 serosurvey	2	12	0.288	0.20869
1995/1996 serosurvey	1	44	0.228	0.167232
1995/1996 serosurvey	1	34	1.2	0.807349
1995/1996 serosurvey	2	21	0.024	0.0197896
1995/1996 serosurvey	2	45	0.06	0.0471721
1995/1996 serosurvey	1	44	0.216	0.158877
1995/1996 serosurvey	1	10	0.432	0.306504
1995/1996 serosurvey	1	29	0.036	0.0290651
1995/1996 serosurvey	1	8	0.192	0.142091
1995/1996 serosurvey	1	55	0.06	0.0471721
1995/1996 serosurvey	1	47	0.06	0.0471721
1995/1996 serosurvey	2	54	0.005	0.00447323
1995/1996 serosurvey	1	2	0.156	0.116702
1995/1996 serosurvey	2	48	0.264	0.192167
1995/1996 serosurvey	1	71	0.072	0.0560724
1995/1996 serosurvey	2	36	0.048	0.0381781
1995/1996 serosurvey	1	60	0.024	0.0197896
1995/1996 serosurvey	2	76	0.024	0.0197896
1995/1996 serosurvey	1	71	0.18	0.133658
1995/1996 serosurvey	2	60	0.048	0.0381781
1995/1996 serosurvey	1	65	0.06	0.0471721
1995/1996 serosurvey	2	56	0.072	0.0560724
1995/1996 serosurvey	2	38	0.588	0.410551
1995/1996 serosurvey	2	77	0.756	0.520998
1995/1996 serosurvey	1	1	0.624	0.434343
1995/1996 serosurvey	1	64	0.06	0.0471721
1995/1996 serosurvey	2	29	0.168	0.125196
1995/1996 serosurvey	2	23	0.12	0.0910042
1995/1996 serosurvey	1	1	0.732	0.505306
1995/1996 serosurvey	2	54	0.528	0.370727
1995/1996 serosurvey	1	62	0.012	0.010258
1995/1996 serosurvey	2	76	0.005	0.00447323
1995/1996 serosurvey	2	76	0.005	0.00447323
1995/1996 serosurvey	2	58	0.072	0.0560724
1995/1996 serosurvey	2	60	0.005	0.00447323
1995/1996 serosurvey	2	69	0.168	0.125196
1995/1996 serosurvey	2	58	0.108	0.0823538
1995/1996 serosurvey	1	17	0.108	0.0823538
1995/1996 serosurvey	2	22	0.06	0.0471721
1995/1996 serosurvey	2	70	0.024	0.0197896
1995/1996 serosurvey	1	71	0.005	0.00447323
1995/1996 serosurvey	2	47	0.696	0.481716
1995/1996 serosurvey	1	27	0.06	0.0471721
1995/1996 serosurvey	1	63	0.168	0.125196
1995/1996 serosurvey	1	32	0.084	0.0648955
1995/1996 serosurvey	1	57	0.06	0.0471721
1995/1996 serosurvey	2	34	0.372	0.265994
1995/1996 serosurvey	2	57	0.012	0.010258
1995/1996 serosurvey	1	30	0.072	0.0560724
1995/1996 serosurvey	1	46	0.084	0.0648955
1995/1996 serosurvey	1	55	1.32	0.883694
1995/1996 serosurvey	1	65	0.005	0.00447323
1995/1996 serosurvey	1	53	0.036	0.0290651
1995/1996 serosurvey	1	75	0.216	0.158877
1995/1996 serosurvey	2	49	0.024	0.0197896
1995/1996 serosurvey	2	79	0.024	0.0197896
1995/1996 serosurvey	2	0	0.228	0.167232
1995/1996 serosurvey	2	22	0.06	0.0471721
1995/1996 serosurvey	2	67	0.005	0.00447323
1995/1996 serosurvey	2	27	0.096	0.0736531
1995/1996 serosurvey	2	71	0.005	0.00447323
1995/1996 serosurvey	1	65	0.048	0.0381781
1995/1996 serosurvey	2	51	0.024	0.0197896
1995/1996 serosurvey	1	9	1.2	0.807349
1995/1996 serosurvey	1	16	0.204	0.150497
1995/1996 serosurvey	1	9	2.76	1.7782
1995/1996 serosurvey	2	36	0.012	0.010258
1995/1996 serosurvey	2	16	0.276	0.200438
1995/1996 serosurvey	2	13	0.048	0.0381781
1995/1996 serosurvey	2	12	0.732	0.505306
1995/1996 serosurvey	2	50	0.048	0.0381781
1995/1996 serosurvey	1	39	0.564	0.394648
1995/1996 serosurvey	2	33	0.036	0.0290651
1995/1996 serosurvey	1	14	0.852	0.583518
1995/1996 serosurvey	2	16	0.168	0.125196
1995/1996 serosurvey	2	18	0.156	0.116702
1995/1996 serosurvey	2	5	0.504	0.354733
1995/1996 serosurvey	1	26	0.024	0.0197896
1995/1996 serosurvey	1	46	0.216	0.158877
1995/1996 serosurvey	2	45	0.132	0.0996097
1995/1996 serosurvey	2	35	0.06	0.0471721
1995/1996 serosurvey	2	2	0.288	0.20869
1995/1996 serosurvey	1	32	0.66	0.458063
1995/1996 serosurvey	1	42	1.068	0.722908
1995/1996 serosurvey	1	3	0.036	0.0290651
1995/1996 serosurvey	2	35	0.264	0.192167
1995/1996 serosurvey	1	32	0.048	0.0381781
1995/1996 serosurvey	2	7	0.228	0.167232
1995/1996 serosurvey	1	2	0.348	0.249698
1995/1996 serosurvey	2	27	0.348	0.249698
1995/1996 serosurvey	1	8	0.252	0.183876
1995/1996 serosurvey	2	31	0.096	0.0736531
1995/1996 serosurvey	2	74	0.005	0.00447323
1995/1996 serosurvey	1	5	0.048	0.0381781
1995/1996 serosurvey	1	37	0.288	0.20869
1995/1996 serosurvey	1	27	0.492	0.346721
1995/1996 serosurvey	2	32	0.005	0.00447323
1995/1996 serosurvey	2	44	0.36	0.257853
1995/1996 serosurvey	1	42	0.18	0.133658
1995/1996 serosurvey	2	30	0.204	0.150497
1995/1996 serosurvey	1	60	0.048	0.0381781
1995/1996 serosurvey	2	44	0.005	0.00447323
1995/1996 serosurvey	1	49	0.828	0.567924
1995/1996 serosurvey	2	10	0.312	0.225142
1995/1996 serosurvey	2	0	0.084	0.0648955
1995/1996 serosurvey	2	52	0.012	0.010258
1995/1996 serosurvey	2	53	0.005	0.00447323
1995/1996 serosurvey	1	61	0.048	0.0381781
1995/1996 serosurvey	1	27	0.6	0.41849
1995/1996 serosurvey	2	0	0.024	0.0197896
1995/1996 serosurvey	1	71	0.005	0.00447323
1995/1996 serosurvey	2	0	0.048	0.0381781
1995/1996 serosurvey	1	74	0.005	0.00447323
1995/1996 serosurvey	2	43	0.036	0.0290651
1995/1996 serosurvey	1	62	1.056	0.715206
1995/1996 serosurvey	2	55	0.005	0.00447323
1995/1996 serosurvey	2	53	0.108	0.0823538
1995/1996 serosurvey	1	4	2.52	1.63127
1995/1996 serosurvey	1	1	0.6	0.41849
1995/1996 serosurvey	2	35	0.036	0.0290651
1995/1996 serosurvey	2	66	0.024	0.0197896
1995/1996 serosurvey	1	1	0.54	0.37871
1995/1996 serosurvey	2	76	0.012	0.010258
1995/1996 serosurvey	2	36	0.18	0.133658
1995/1996 serosurvey	1	65	0.276	0.200438
1995/1996 serosurvey	2	66	0.204	0.150497
1995/1996 serosurvey	1	77	0.005	0.00447323
1995/1996 serosurvey	1	70	0.005	0.00447323
1995/1996 serosurvey	2	45	0.012	0.010258
1995/1996 serosurvey	2	75	0.012	0.010258
1995/1996 serosurvey	1	58	0.132	0.0996097
1995/1996 serosurvey	2	50	0.012	0.010258
1995/1996 serosurvey	1	59	0.024	0.0197896
1995/1996 serosurvey	1	40	0.3	0.216925
1995/1996 serosurvey	2	2	0.096	0.0736531
1995/1996 serosurvey	1	4	1.092	0.7383
1995/1996 serosurvey	1	24	0.012	0.010258
1995/1996 serosurvey	1	50	0.072	0.0560724
1995/1996 serosurvey	1	45	0.048	0.0381781
1995/1996 serosurvey	1	55	0.132	0.0996097
1995/1996 serosurvey	1	43	0.264	0.192167
1995/1996 serosurvey	1	0	0.264	0.192167
1995/1996 serosurvey	1	34	1.32	0.883694
1995/1996 serosurvey	1	48	0.492	0.346721
1995/1996 serosurvey	2	43	0.096	0.0736531
1995/1996 serosurvey	2	45	0.024	0.0197896
1995/1996 serosurvey	1	45	0.252	0.183876
1995/1996 serosurvey	1	73	0.005	0.00447323
1995/1996 serosurvey	1	4	0.984	0.668894
1995/1996 serosurvey	2	38	0.096	0.0736531
1995/1996 serosurvey	1	38	1.08	0.730606
1995/1996 serosurvey	1	50	0.12	0.0910042
1995/1996 serosurvey	1	17	0.072	0.0560724
1995/1996 serosurvey	1	78	0.005	0.00447323
1995/1996 serosurvey	1	8	0.024	0.0197896
1995/1996 serosurvey	2	46	0.084	0.0648955
1995/1996 serosurvey	2	3	0.252	0.183876
1995/1996 serosurvey	1	72	0.672	0.465955
1995/1996 serosurvey	1	14	0.156	0.116702
1995/1996 serosurvey	2	15	0.396	0.282236
1995/1996 serosurvey	1	3	0.024	0.0197896
1995/1996 serosurvey	2	64	0.396	0.282236
1995/1996 serosurvey	2	2	0.348	0.249698
1995/1996 serosurvey	1	11	0.54	0.37871
1995/1996 serosurvey	2	60	0.108	0.0823538
1995/1996 serosurvey	1	61	0.6	0.41849
1995/1996 serosurvey	2	41	0.005	0.00447323
1995/1996 serosurvey	2	32	0.06	0.0471721
1995/1996 serosurvey	1	18	0.144	0.108175
1995/1996 serosurvey	2	13	0.192	0.142091
1995/1996 serosurvey	1	6	0.696	0.481716
1995/1996 serosurvey	1	59	0.005	0.00447323
1995/1996 serosurvey	2	8	0.204	0.150497
1995/1996 serosurvey	2	3	3.84	2.43189
1995/1996 serosurvey	2	2	0.036	0.0290651
1995/1996 serosurvey	2	12	0.72	0.497449
1995/1996 serosurvey	2	7	0.78	0.536665
1995/1996 serosurvey	2	10	0.9	0.614638
1995/1996 serosurvey	2	15	0.024	0.0197896
1995/1996 serosurvey	2	6	0.072	0.0560724
1995/1996 serosurvey	2	11	0.432	0.306504
1995/1996 serosurvey	2	14	0.408	0.290338
1995/1996 serosurvey	1	56	0.408	0.290338
1995/1996 serosurvey	1	42	0.336	0.241528
1995/1996 serosurvey	1	28	1.188	0.799694
1995/1996 serosurvey	1	14	0.156	0.116702
1995/1996 serosurvey	2	49	0.024	0.0197896
1995/1996 serosurvey	2	20	0.36	0.257853
1995/1996 serosurvey	1	51	0.168	0.125196
1995/1996 serosurvey	2	44	0.012	0.010258
1995/1996 serosurvey	2	56	0.12	0.0910042
1995/1996 serosurvey	2	26	0.072	0.0560724
1995/1996 serosurvey	1	48	0.048	0.0381781
1995/1996 serosurvey	2	14	0.552	0.386684
1995/1996 serosurvey	1	12	1.92	1.26057
1995/1996 serosurvey	1	24	0.18	0.133658
1995/1996 serosurvey	2	35	1.68	1.11068
1995/1996 serosurvey	1	12	0.456	0.322624
1995/1996 serosurvey	1	45	0.444	0.31457
1995/1996 serosurvey	1	41	0.492	0.346721
1995/1996 serosurvey	2	14	0.24	0.175565
1995/1996 serosurvey	2	31	2.4	1.55754
1995/1996 serosurvey	2	31	0.036	0.0290651
1995/1996 serosurvey	1	62	1.68	1.11068
1995/1996 serosurvey	2	31	0.084	0.0648955
1995/1996 serosurvey	2	34	0.816	0.560119
1995/1996 serosurvey	2	50	0.012	0.010258
1995/1996 serosurvey	1	3	0.204	0.150497
1995/1996 serosurvey	2	57	0.492	0.346721
1995/1996 serosurvey	1	0	1.14	0.76903
1995/1996 serosurvey	2	61	0.005	0.00447323
1995/1996 serosurvey	2	59	0.005	0.00447323
1995/1996 serosurvey	2	1	1.02	0.692071
1995/1996 serosurvey	1	5	0.168	0.125196
1995/1996 serosurvey	2	73	0.12	0.0910042
1995/1996 serosurvey	1	65	0.084	0.0648955
1995/1996 serosurvey	2	36	0.3	0.216925
1995/1996 serosurvey	1	76	0.288	0.20869
1995/1996 serosurvey	2	68	0.072	0.0560724
1995/1996 serosurvey	1	2	0.18	0.133658
1995/1996 serosurvey	2	79	0.468	0.330667
1995/1996 serosurvey	2	40	0.396	0.282236
1995/1996 serosurvey	2	56	0.084	0.0648955
1995/1996 serosurvey	2	24	0.408	0.290338
1995/1996 serosurvey	2	68	0.005	0.00447323
1995/1996 serosurvey	2	76	0.024	0.0197896
1995/1996 serosurvey	2	77	0.072	0.0560724
1995/1996 serosurvey	2	48	0.005	0.00447323
1995/1996 serosurvey	2	3	0.048	0.0381781
1995/1996 serosurvey	2	0	0.324	0.233343
1995/1996 serosurvey	2	63	0.264	0.192167
1995/1996 serosurvey	1	68	0.624	0.434343
1995/1996 serosurvey	1	3	0.12	0.0910042
1995/1996 serosurvey	1	67	0.012	0.010258
1995/1996 serosurvey	1	35	0.336	0.241528
1995/1996 serosurvey	1	21	0.048	0.0381781
1995/1996 serosurvey	1	23	0.732	0.505306
1995/1996 serosurvey	2	61	0.048	0.0381781
1995/1996 serosurvey	1	53	0.005	0.00447323
1995/1996 serosurvey	1	43	0.276	0.200438
1995/1996 serosurvey	1	47	1.128	0.761354
1995/1996 serosurvey	1	35	0.024	0.0197896
1995/1996 serosurvey	1	31	0.192	0.142091
1995/1996 serosurvey	2	5	1.68	1.11068
1995/1996 serosurvey	1	52	0.048	0.0381781
1995/1996 serosurvey	1	41	0.036	0.0290651
1995/1996 serosurvey	1	56	0.324	0.233343
1995/1996 serosurvey	1	36	0.264	0.192167
1995/1996 serosurvey	2	58	0.024	0.0197896
1995/1996 serosurvey	1	57	0.024	0.0197896
1995/1996 serosurvey	2	66	0.108	0.0823538
1995/1996 serosurvey	1	78	0.005	0.00447323
1995/1996 serosurvey	2	52	0.144	0.108175
1995/1996 serosurvey	1	76	0.096	0.0736531
1995/1996 serosurvey	2	62	0.324	0.233343
1995/1996 serosurvey	2	66	0.036	0.0290651
1995/1996 serosurvey	2	79	0.005	0.00447323
1995/1996 serosurvey	2	67	0.48	0.338699
1995/1996 serosurvey	1	76	0.036	0.0290651
1995/1996 serosurvey	2	73	0.005	0.00447323
1995/1996 serosurvey	1	14	0.36	0.257853
1995/1996 serosurvey	2	49	0.005	0.00447323
1995/1996 serosurvey	1	61	0.636	0.442257
1995/1996 serosurvey	1	31	0.216	0.158877
1995/1996 serosurvey	1	70	0.156	0.116702
1995/1996 serosurvey	2	0	0.6	0.41849
1995/1996 serosurvey	1	17	0.348	0.249698
1995/1996 serosurvey	2	16	0.336	0.241528
1995/1996 serosurvey	2	6	1.8	1.18576
1995/1996 serosurvey	2	50	0.444	0.31457
1995/1996 serosurvey	1	11	0.66	0.458063
1995/1996 serosurvey	2	9	0.516	0.362735
1995/1996 serosurvey	1	6	0.132	0.0996097
1995/1996 serosurvey	2	14	0.168	0.125196
1995/1996 serosurvey	1	53	0.048	0.0381781
1995/1996 serosurvey	2	3	0.096	0.0736531
1995/1996 serosurvey	2	63	0.024	0.0197896
1995/1996 serosurvey	2	35	0.06	0.0471721
1995/1996 serosurvey	1	5	0.156	0.116702
1995/1996 serosurvey	1	41	0.144	0.108175
1995/1996 serosurvey	2	17	0.18	0.133658
1995/1996 serosurvey	1	12	0.24	0.175565
1995/1996 serosurvey	1	3	0.216	0.158877
1995/1996 serosurvey	2	62	0.005	0.00447323
1995/1996 serosurvey	1	20	0.66	0.458063
1995/1996 serosurvey	1	48	0.756	0.520998
1995/1996 serosurvey	1	36	0.672	0.465955
1995/1996 serosurvey	1	4	1.8	1.18576
1995/1996 serosurvey	1	36	0.096	0.0736531
1995/1996 serosurvey	2	18	0.06	0.0471721
1995/1996 serosurvey	2	20	0.096	0.0736531
1995/1996 serosurvey	1	39	0.228	0.167232
1995/1996 serosurvey	1	42	1.56	1.03533
1995/1996 serosurvey	2	22	0.3	0.216925
1995/1996 serosurvey	1	37	0.048	0.0381781
1995/1996 serosurvey	2	21	0.312	0.225142
1995/1996 serosurvey	1	44	0.084	0.0648955
1995/1996 serosurvey	1	70	0.005	0.00447323
1995/1996 serosurvey	1	0	0.048	0.0381781
1995/1996 serosurvey	1	0	0.036	0.0290651
1995/1996 serosurvey	2	3	0.06	0.0471721
1995/1996 serosurvey	2	57	0.168	0.125196
1995/1996 serosurvey	1	3	0.024	0.0197896
1995/1996 serosurvey	2	0	0.42	0.298427
1995/1996 serosurvey	2	31	1.08	0.730606
1995/1996 serosurvey	1	5	0.78	0.536665
1995/1996 serosurvey	2	20	0.84	0.575724
1995/1996 serosurvey	1	0	0.696	0.481716
1995/1996 serosurvey	1	24	0.108	0.0823538
1995/1996 serosurvey	2	42	0.036	0.0290651
1995/1996 serosurvey	2	37	0.876	0.599089
1995/1996 serosurvey	2	44	0.06	0.0471721
1995/1996 serosurvey	2	9	2.04	1.33514
1995/1996 serosurvey	1	51	0.005	0.00447323
1995/1996 serosurvey	1	72	0.005	0.00447323
1995/1996 serosurvey	2	25	0.005	0.00447323
1995/1996 serosurvey	2	2	0.06	0.0471721
1995/1996 serosurvey	1	4	0.996	0.676624
1995/1996 serosurvey	2	0	0.348	0.249698
1995/1996 serosurvey	1	28	0.012	0.010258
1995/1996 serosurvey	2	53	0.204	0.150497
1995/1996 serosurvey	2	20	0.252	0.183876
1995/1996 serosurvey	1	61	0.072	0.0560724
1995/1996 serosurvey	2	64	0.3	0.216925
1995/1996 serosurvey	2	58	0.012	0.010258
1995/1996 serosurvey	2	22	0.012	0.010258
1995/1996 serosurvey	2	71	0.096	0.0736531
1995/1996 serosurvey	2	60	0.072	0.0560724
1995/1996 serosurvey	2	37	0.108	0.0823538
1995/1996 serosurvey	2	34	0.024	0.0197896
1995/1996 serosurvey	2	59	0.012	0.010258
1995/1996 serosurvey	2	46	0.048	0.0381781
1995/1996 serosurvey	1	66	0.144	0.108175
1995/1996 serosurvey	2	63	0.024	0.0197896
1995/1996 serosurvey	2	75	0.005	0.00447323
1995/1996 serosurvey	2	47	0.005	0.00447323
1995/1996 serosurvey	1	44	0.468	0.330667
1995/1996 serosurvey	2	40	0.084	0.0648955
1995/1996 serosurvey	2	62	0.012	0.010258
1995/1996 serosurvey	2	26	0.036	0.0290651
1995/1996 serosurvey	2	2	0.072	0.0560724
1995/1996 serosurvey	1	34	0.048	0.0381781
1995/1996 serosurvey	2	38	0.096	0.0736531
1995/1996 serosurvey	2	74	0.12	0.0910042
1995/1996 serosurvey	2	66	0.144	0.108175
1995/1996 serosurvey	2	69	0.005	0.00447323
1995/1996 serosurvey	2	46	0.468	0.330667
1995/1996 serosurvey	2	48	0.096	0.0736531
1995/1996 serosurvey	2	69	0.005	0.00447323
1995/1996 serosurvey	1	73	0.288	0.20869
1995/1996 serosurvey	2	27	0.096	0.0736531
1995/1996 serosurvey	2	21	0.072	0.0560724
1995/1996 serosurvey	2	65	0.156	0.116702
1995/1996 serosurvey	1	0	0.24	0.175565
1995/1996 serosurvey	1	70	0.005	0.00447323
1995/1996 serosurvey	2	67	0.005	0.00447323
1995/1996 serosurvey	1	50	0.096	0.0736531
1995/1996 serosurvey	1	2	0.005	0.00447323
1995/1996 serosurvey	1	41	0.005	0.00447323
1995/1996 serosurvey	2	44	0.012	0.010258
1995/1996 serosurvey	2	64	0.005	0.00447323
1995/1996 serosurvey	1	25	0.456	0.322624
1995/1996 serosurvey	1	36	0.024	0.0197896
1995/1996 serosurvey	1	56	0.005	0.00447323
1995/1996 serosurvey	1	46	0.576	0.402604
1995/1996 serosurvey	1	26	0.228	0.167232
1995/1996 serosurvey	1	54	0.048	0.0381781
1995/1996 serosurvey	1	54	0.036	0.0290651
1995/1996 serosurvey	1	54	0.348	0.249698
1995/1996 serosurvey	1	4	0.216	0.158877
1995/1996 serosurvey	2	40	0.156	0.116702
1995/1996 serosurvey	2	65	0.108	0.0823538
1995/1996 serosurvey	2	56	0.108	0.0823538
1995/1996 serosurvey	2	24	0.252	0.183876
1995/1996 serosurvey	2	3	0.072	0.0560724
[truncated: 12,075 more rows]

## Sheet: table2
Study	Religion	Dtx_ToBI	Dtx_ToBI_formula	Dtx_MIA
1995/1996 serosurvey	0	0.012	0.010258
1995/1996 serosurvey	0	0.096	0.0736531
1995/1996 serosurvey	0	0.132	0.0996097
1995/1996 serosurvey	0	0.005	0.00447323
1995/1996 serosurvey	0	0.012	0.010258
1995/1996 serosurvey	0	0.005	0.00447323
1995/1996 serosurvey	0	0.132	0.0996097
1995/1996 serosurvey	0	0.144	0.108175
1995/1996 serosurvey	0	0.144	0.108175
1995/1996 serosurvey	0	0.24	0.175565
1995/1996 serosurvey	0	0.168	0.125196
1995/1996 serosurvey	1	0.005	0.00447323
1995/1996 serosurvey	0	0.048	0.0381781
1995/1996 serosurvey	1	0.005	0.00447323
1995/1996 serosurvey	0	0.024	0.0197896
1995/1996 serosurvey	0	1.32	0.883694
1995/1996 serosurvey	0	0.18	0.133658
1995/1996 serosurvey	0	0.005	0.00447323
1995/1996 serosurvey	1	0.005	0.00447323
1995/1996 serosurvey	0	0.072	0.0560724
1995/1996 serosurvey	0	0.192	0.142091
1995/1996 serosurvey	0	0.984	0.668894
1995/1996 serosurvey	0	0.528	0.370727
1995/1996 serosurvey	0	0.005	0.00447323
1995/1996 serosurvey	0	2.28	1.48361
1995/1996 serosurvey	1	0.005	0.00447323
1995/1996 serosurvey	0	0.005	0.00447323
1995/1996 serosurvey	0	0.012	0.010258
1995/1996 serosurvey	0	0.005	0.00447323
1995/1996 serosurvey	0	0.005	0.00447323
1995/1996 serosurvey	0	0.005	0.00447323
1995/1996 serosurvey	0	0.005	0.00447323
1995/1996 serosurvey	0	0.132	0.0996097
1995/1996 serosurvey	0	0.708	0.489586
1995/1996 serosurvey	0	0.12	0.0910042
1995/1996 serosurvey	0	0.024	0.0197896
1995/1996 serosurvey	0	0.492	0.346721
1995/1996 serosurvey	0	0.024	0.0197896
1995/1996 serosurvey	0	0.144	0.108175
1995/1996 serosurvey	0	0.708	0.489586
1995/1996 serosurvey	0	0.588	0.410551
1995/1996 serosurvey	0	0.132	0.0996097
1995/1996 serosurvey	0	0.036	0.0290651
1995/1996 serosurvey	0	0.012	0.010258
1995/1996 serosurvey	0	0.108	0.0823538
1995/1996 serosurvey	0	0.048	0.0381781
1995/1996 serosurvey	0	0.144	0.108175
1995/1996 serosurvey	0	0.024	0.0197896
1995/1996 serosurvey	0	0.005	0.00447323
1995/1996 serosurvey	1	0.005	0.00447323
1995/1996 serosurvey	0	0.06	0.0471721
1995/1996 serosurvey	0	0.324	0.233343
1995/1996 serosurvey	0	0.336	0.241528
1995/1996 serosurvey	0	0.024	0.0197896
1995/1996 serosurvey	0	0.228	0.167232
1995/1996 serosurvey	0	0.372	0.265994
1995/1996 serosurvey	0	0.696	0.481716
1995/1996 serosurvey	0	0.672	0.465955
1995/1996 serosurvey	0	1.56	1.03533
1995/1996 serosurvey	0	0.66	0.458063
1995/1996 serosurvey	1	0.005	0.00447323
1995/1996 serosurvey	0	0.005	0.00447323
1995/1996 serosurvey	0	1.2	0.807349
1995/1996 serosurvey	0	0.324	0.233343
1995/1996 serosurvey	0	0.084	0.0648955
1995/1996 serosurvey	0	0.204	0.150497
1995/1996 serosurvey	0	1.02	0.692071
1995/1996 serosurvey	0	0.18	0.133658
1995/1996 serosurvey	0	0.005	0.00447323
1995/1996 serosurvey	0	0.005	0.00447323
1995/1996 serosurvey	0	0.336	0.241528
1995/1996 serosurvey	0	0.3	0.216925
1995/1996 serosurvey	0	0.144	0.108175
1995/1996 serosurvey	0	0.06	0.0471721
1995/1996 serosurvey	0	0.588	0.410551
1995/1996 serosurvey	0	0.036	0.0290651
1995/1996 serosurvey	1	0.005	0.00447323
1995/1996 serosurvey	0	0.06	0.0471721
1995/1996 serosurvey	0	0.048	0.0381781
1995/1996 serosurvey	0	0.132	0.0996097
1995/1996 serosurvey	0	0.005	0.00447323
1995/1996 serosurvey	0	0.264	0.192167
1995/1996 serosurvey	0	0.348	0.249698
1995/1996 serosurvey	0	0.276	0.200438
1995/1996 serosurvey	0	0.005	0.00447323
1995/1996 serosurvey	0	0.564	0.394648
1995/1996 serosurvey	0	0.036	0.0290651
1995/1996 serosurvey	0	0.06	0.0471721
1995/1996 serosurvey	0	0.005	0.00447323
1995/1996 serosurvey	0	0.144	0.108175
1995/1996 serosurvey	0	0.048	0.0381781
1995/1996 serosurvey	0	0.005	0.00447323
1995/1996 serosurvey	0	0.005	0.00447323
1995/1996 serosurvey	1	0.005	0.00447323
1995/1996 serosurvey	0	0.024	0.0197896
1995/1996 serosurvey	0	0.005	0.00447323
1995/1996 serosurvey	0	0.005	0.00447323
1995/1996 serosurvey	0	0.005	0.00447323
1995/1996 serosurvey	0	0.204	0.150497
1995/1996 serosurvey	0	0.005	0.00447323
1995/1996 serosurvey	0	0.42	0.298427
1995/1996 serosurvey	0	0.012	0.010258
1995/1996 serosurvey	0	0.264	0.192167
1995/1996 serosurvey	0	0.36	0.257853
1995/1996 serosurvey	0	0.564	0.394648
1995/1996 serosurvey	0	0.005	0.00447323
1995/1996 serosurvey	0	0.576	0.402604
1995/1996 serosurvey	0	0.3	0.216925
1995/1996 serosurvey	0	0.005	0.00447323
1995/1996 serosurvey	0	0.036	0.0290651
1995/1996 serosurvey	0	0.005	0.00447323
1995/1996 serosurvey	0	0.005	0.00447323
1995/1996 serosurvey	0	0.005	0.00447323
1995/1996 serosurvey	0	0.005	0.00447323
1995/1996 serosurvey	0	0.396	0.282236
1995/1996 serosurvey	0	0.005	0.00447323
1995/1996 serosurvey	0	0.288	0.20869
1995/1996 serosurvey	0	0.168	0.125196
1995/1996 serosurvey	0	0.072	0.0560724
1995/1996 serosurvey	0	0.384	0.274122
1995/1996 serosurvey	0	0.156	0.116702
1995/1996 serosurvey	0	0.288	0.20869
1995/1996 serosurvey	0	0.432	0.306504
1995/1996 serosurvey	0	3.24	2.07011
1995/1996 serosurvey	0	0.252	0.183876
1995/1996 serosurvey	0	0.024	0.0197896
1995/1996 serosurvey	0	0.444	0.31457
1995/1996 serosurvey	0	0.024	0.0197896
1995/1996 serosurvey	0	0.005	0.00447323
1995/1996 serosurvey	0	0.18	0.133658
1995/1996 serosurvey	1	0.005	0.00447323
1995/1996 serosurvey	0	0.024	0.0197896
1995/1996 serosurvey	0	0.564	0.394648
1995/1996 serosurvey	0	0.228	0.167232
1995/1996 serosurvey	0	0.144	0.108175
1995/1996 serosurvey	0	0.005	0.00447323
1995/1996 serosurvey	0	1.92	1.26057
1995/1996 serosurvey	0	0.564	0.394648
1995/1996 serosurvey	0	0.576	0.402604
1995/1996 serosurvey	0	0.072	0.0560724
1995/1996 serosurvey	0	0.005	0.00447323
1995/1996 serosurvey	0	0.024	0.0197896
1995/1996 serosurvey	0	0.516	0.362735
1995/1996 serosurvey	0	0.06	0.0471721
1995/1996 serosurvey	0	1.2	0.807349
1995/1996 serosurvey	0	0.005	0.00447323
1995/1996 serosurvey	0	0.036	0.0290651
1995/1996 serosurvey	0	0.005	0.00447323
1995/1996 serosurvey	0	0.036	0.0290651
1995/1996 serosurvey	0	0.072	0.0560724
1995/1996 serosurvey	0	0.36	0.257853
1995/1996 serosurvey	0	0.372	0.265994
1995/1996 serosurvey	0	2.28	1.48361
1995/1996 serosurvey	0	0.48	0.338699
1995/1996 serosurvey	0	0.012	0.010258
1995/1996 serosurvey	0	1.44	0.959678
1995/1996 serosurvey	0	0.276	0.200438
1995/1996 serosurvey	0	0.18	0.133658
1995/1996 serosurvey	0	0.024	0.0197896
1995/1996 serosurvey	0	0.005	0.00447323
1995/1996 serosurvey	1	0.005	0.00447323
1995/1996 serosurvey	0	0.516	0.362735
1995/1996 serosurvey	0	0.084	0.0648955
1995/1996 serosurvey	0	0.18	0.133658
1995/1996 serosurvey	0	0.012	0.010258
1995/1996 serosurvey	0	0.732	0.505306
1995/1996 serosurvey	0	0.156	0.116702
1995/1996 serosurvey	0	0.12	0.0910042
1995/1996 serosurvey	0	0.084	0.0648955
1995/1996 serosurvey	0	0.36	0.257853
1995/1996 serosurvey	0	0.036	0.0290651
1995/1996 serosurvey	0	0.005	0.00447323
1995/1996 serosurvey	0	0.924	0.630166
1995/1996 serosurvey	0	0.156	0.116702
1995/1996 serosurvey	1	0.005	0.00447323
1995/1996 serosurvey	0	2.04	1.33514
1995/1996 serosurvey	0	0.005	0.00447323
1995/1996 serosurvey	0	0.005	0.00447323
1995/1996 serosurvey	0	0.005	0.00447323
1995/1996 serosurvey	0	0.036	0.0290651
1995/1996 serosurvey	0	0.012	0.010258
1995/1996 serosurvey	0	0.005	0.00447323
1995/1996 serosurvey	0	0.072	0.0560724
1995/1996 serosurvey	0	0.005	0.00447323
1995/1996 serosurvey	0	0.648	0.450164
1995/1996 serosurvey	0	0.012	0.010258
1995/1996 serosurvey	0	0.192	0.142091
1995/1996 serosurvey	1	0.456	0.322624
1995/1996 serosurvey	0	0.024	0.0197896
1995/1996 serosurvey	1	0.005	0.00447323
1995/1996 serosurvey	0	0.048	0.0381781
1995/1996 serosurvey	0	0.005	0.00447323
1995/1996 serosurvey	1	0.005	0.00447323
1995/1996 serosurvey	1	0.005	0.00447323
1995/1996 serosurvey	0	0.072	0.0560724
1995/1996 serosurvey	0	0.084	0.0648955
1995/1996 serosurvey	0	0.096	0.0736531
1995/1996 serosurvey	0	0.024	0.0197896
1995/1996 serosurvey	0	0.216	0.158877
1995/1996 serosurvey	0	0.005	0.00447323
1995/1996 serosurvey	0	1.056	0.715206
1995/1996 serosurvey	0	0.06	0.0471721
1995/1996 serosurvey	0	0.024	0.0197896
1995/1996 serosurvey	1	0.324	0.233343
1995/1996 serosurvey	0	0.036	0.0290651
1995/1996 serosurvey	0	0.096	0.0736531
1995/1996 serosurvey	0	0.552	0.386684
1995/1996 serosurvey	0	0.996	0.676624
1995/1996 serosurvey	0	0.036	0.0290651
1995/1996 serosurvey	0	0.132	0.0996097
1995/1996 serosurvey	0	1.068	0.722908
1995/1996 serosurvey	0	0.156	0.116702
1995/1996 serosurvey	0	0.005	0.00447323
1995/1996 serosurvey	0	0.005	0.00447323
1995/1996 serosurvey	1	0.005	0.00447323
1995/1996 serosurvey	0	0.372	0.265994
1995/1996 serosurvey	1	0.588	0.410551
1995/1996 serosurvey	1	0.005	0.00447323
1995/1996 serosurvey	1	0.005	0.00447323
1995/1996 serosurvey	1	0.005	0.00447323
1995/1996 serosurvey	1	0.005	0.00447323
1995/1996 serosurvey	0	0.3	0.216925
1995/1996 serosurvey	0	0.005	0.00447323
1995/1996 serosurvey	0	0.312	0.225142
1995/1996 serosurvey	0	0.276	0.200438
1995/1996 serosurvey	1	0.005	0.00447323
1995/1996 serosurvey	0	0.12	0.0910042
1995/1996 serosurvey	0	0.12	0.0910042
1995/1996 serosurvey	0	0.048	0.0381781
1995/1996 serosurvey	0	0.012	0.010258
1995/1996 serosurvey	0	6.84	4.20369
1995/1996 serosurvey	1	0.012	0.010258
1995/1996 serosurvey	1	0.005	0.00447323
1995/1996 serosurvey	0	0.005	0.00447323
1995/1996 serosurvey	0	0.576	0.402604
1995/1996 serosurvey	1	0.012	0.010258
1995/1996 serosurvey	0	0.005	0.00447323
1995/1996 serosurvey	0	0.864	0.591307
1995/1996 serosurvey	1	0.005	0.00447323
1995/1996 serosurvey	1	0.005	0.00447323
1995/1996 serosurvey	0	0.312	0.225142
1995/1996 serosurvey	0	0.312	0.225142
1995/1996 serosurvey	0	0.528	0.370727
1995/1996 serosurvey	0	0.396	0.282236
1995/1996 serosurvey	0	0.048	0.0381781
1995/1996 serosurvey	0	0.072	0.0560724
1995/1996 serosurvey	0	0.564	0.394648
1995/1996 serosurvey	0	0.288	0.20869
1995/1996 serosurvey	1	0.005	0.00447323
1995/1996 serosurvey	0	0.048	0.0381781
1995/1996 serosurvey	0	0.336	0.241528
1995/1996 serosurvey	0	0.005	0.00447323
1995/1996 serosurvey	0	0.432	0.306504
1995/1996 serosurvey	1	0.005	0.00447323
1995/1996 serosurvey	0	0.072	0.0560724
1995/1996 serosurvey	0	4.8	3.00479
1995/1996 serosurvey	1	0.072	0.0560724
1995/1996 serosurvey	0	0.108	0.0823538
1995/1996 serosurvey	0	0.005	0.00447323
1995/1996 serosurvey	0	0.024	0.0197896
1995/1996 serosurvey	0	0.096	0.0736531
1995/1996 serosurvey	0	0.072	0.0560724
1995/1996 serosurvey	1	0.005	0.00447323
1995/1996 serosurvey	1	0.005	0.00447323
1995/1996 serosurvey	0	0.084	0.0648955
1995/1996 serosurvey	0	0.288	0.20869
1995/1996 serosurvey	0	0.012	0.010258
1995/1996 serosurvey	0	0.012	0.010258
1995/1996 serosurvey	0	0.005	0.00447323
1995/1996 serosurvey	0	1.92	1.26057
1995/1996 serosurvey	0	1.176	0.792034
1995/1996 serosurvey	1	0.005	0.00447323
1995/1996 serosurvey	0	1.128	0.761354
1995/1996 serosurvey	0	0.005	0.00447323
1995/1996 serosurvey	0	0.348	0.249698
1995/1996 serosurvey	0	0.264	0.192167
1995/1996 serosurvey	1	0.005	0.00447323
1995/1996 serosurvey	0	0.084	0.0648955
1995/1996 serosurvey	0	0.005	0.00447323
1995/1996 serosurvey	0	0.396	0.282236
1995/1996 serosurvey	0	0.036	0.0290651
1995/1996 serosurvey	0	0.012	0.010258
1995/1996 serosurvey	1	0.005	0.00447323
1995/1996 serosurvey	0	0.005	0.00447323
1995/1996 serosurvey	0	0.005	0.00447323
1995/1996 serosurvey	0	0.096	0.0736531
1995/1996 serosurvey	0	0.005	0.00447323
1995/1996 serosurvey	0	0.06	0.0471721
1995/1996 serosurvey	0	1.56	1.03533
1995/1996 serosurvey	1	0.005	0.00447323
1995/1996 serosurvey	0	0.48	0.338699
1995/1996 serosurvey	0	0.005	0.00447323
1995/1996 serosurvey	0	0.024	0.0197896
1995/1996 serosurvey	1	0.005	0.00447323
1995/1996 serosurvey	0	0.06	0.0471721
1995/1996 serosurvey	0	0.072	0.0560724
1995/1996 serosurvey	0	0.264	0.192167
1995/1996 serosurvey	0	0.96	0.653418
1995/1996 serosurvey	0	0.036	0.0290651
1995/1996 serosurvey	0	0.204	0.150497
1995/1996 serosurvey	0	0.24	0.175565
1995/1996 serosurvey	0	0.012	0.010258
1995/1996 serosurvey	0	0.036	0.0290651
1995/1996 serosurvey	0	0.156	0.116702
1995/1996 serosurvey	0	0.18	0.133658
1995/1996 serosurvey	1	0.005	0.00447323
1995/1996 serosurvey	0	0.216	0.158877
1995/1996 serosurvey	0	0.804	0.552307
1995/1996 serosurvey	1	0.012	0.010258
1995/1996 serosurvey	0	0.005	0.00447323
1995/1996 serosurvey	0	0.096	0.0736531
1995/1996 serosurvey	0	0.012	0.010258
1995/1996 serosurvey	0	0.024	0.0197896
1995/1996 serosurvey	0	0.216	0.158877
1995/1996 serosurvey	1	0.005	0.00447323
1995/1996 serosurvey	0	0.005	0.00447323
1995/1996 serosurvey	0	0.048	0.0381781
1995/1996 serosurvey	0	3.36	2.14273
1995/1996 serosurvey	0	0.048	0.0381781
1995/1996 serosurvey	0	0.084	0.0648955
1995/1996 serosurvey	0	0.005	0.00447323
1995/1996 serosurvey	0	0.048	0.0381781
1995/1996 serosurvey	0	0.005	0.00447323
1995/1996 serosurvey	1	0.005	0.00447323
1995/1996 serosurvey	0	0.048	0.0381781
1995/1996 serosurvey	1	0.005	0.00447323
1995/1996 serosurvey	0	0.576	0.402604
1995/1996 serosurvey	0	0.168	0.125196
1995/1996 serosurvey	0	1.32	0.883694
1995/1996 serosurvey	0	0.036	0.0290651
1995/1996 serosurvey	0	0.108	0.0823538
1995/1996 serosurvey	0	0.252	0.183876
1995/1996 serosurvey	0	0.564	0.394648
1995/1996 serosurvey	0	0.696	0.481716
1995/1996 serosurvey	0	0.096	0.0736531
1995/1996 serosurvey	0	0.048	0.0381781
1995/1996 serosurvey	0	0.528	0.370727
1995/1996 serosurvey	1	0.816	0.560119
1995/1996 serosurvey	0	0.005	0.00447323
1995/1996 serosurvey	0	0.036	0.0290651
1995/1996 serosurvey	0	0.144	0.108175
1995/1996 serosurvey	0	0.108	0.0823538
1995/1996 serosurvey	0	0.192	0.142091
1995/1996 serosurvey	0	0.024	0.0197896
1995/1996 serosurvey	0	0.06	0.0471721
1995/1996 serosurvey	0	0.96	0.653418
1995/1996 serosurvey	0	0.108	0.0823538
1995/1996 serosurvey	0	0.228	0.167232
1995/1996 serosurvey	0	0.048	0.0381781
1995/1996 serosurvey	0	0.156	0.116702
1995/1996 serosurvey	0	0.072	0.0560724
1995/1996 serosurvey	0	0.084	0.0648955
1995/1996 serosurvey	0	0.324	0.233343
1995/1996 serosurvey	0	0.432	0.306504
1995/1996 serosurvey	0	0.024	0.0197896
1995/1996 serosurvey	0	0.12	0.0910042
1995/1996 serosurvey	0	0.084	0.0648955
1995/1996 serosurvey	0	1.32	0.883694
1995/1996 serosurvey	0	0.636	0.442257
1995/1996 serosurvey	0	0.144	0.108175
1995/1996 serosurvey	0	0.504	0.354733
1995/1996 serosurvey	0	1.164	0.78437
1995/1996 serosurvey	0	0.005	0.00447323
1995/1996 serosurvey	0	0.24	0.175565
1995/1996 serosurvey	0	0.42	0.298427
1995/1996 serosurvey	0	0.005	0.00447323
1995/1996 serosurvey	0	0.048	0.0381781
1995/1996 serosurvey	0	0.828	0.567924
1995/1996 serosurvey	0	0.06	0.0471721
1995/1996 serosurvey	0	0.108	0.0823538
1995/1996 serosurvey	0	0.528	0.370727
1995/1996 serosurvey	0	0.564	0.394648
1995/1996 serosurvey	0	0.216	0.158877
1995/1996 serosurvey	0	0.144	0.108175
1995/1996 serosurvey	0	0.005	0.00447323
1995/1996 serosurvey	0	0.636	0.442257
1995/1996 serosurvey	1	0.005	0.00447323
1995/1996 serosurvey	0	0.192	0.142091
1995/1996 serosurvey	0	0.036	0.0290651
1995/1996 serosurvey	0	0.108	0.0823538
1995/1996 serosurvey	0	0.084	0.0648955
1995/1996 serosurvey	0	0.084	0.0648955
1995/1996 serosurvey	1	0.108	0.0823538
1995/1996 serosurvey	0	4.2	2.64751
1995/1996 serosurvey	0	0.012	0.010258
1995/1996 serosurvey	0	0.06	0.0471721
1995/1996 serosurvey	0	0.468	0.330667
1995/1996 serosurvey	0	3.48	2.21521
1995/1996 serosurvey	0	0.204	0.150497
1995/1996 serosurvey	0	0.168	0.125196
1995/1996 serosurvey	0	0.12	0.0910042
1995/1996 serosurvey	1	0.192	0.142091
1995/1996 serosurvey	0	0.372	0.265994
1995/1996 serosurvey	0	0.005	0.00447323
1995/1996 serosurvey	0	7.08	4.34339
1995/1996 serosurvey	0	3.36	2.14273
1995/1996 serosurvey	0	0.005	0.00447323
1995/1996 serosurvey	0	0.876	0.599089
1995/1996 serosurvey	0	1.32	0.883694
1995/1996 serosurvey	0	0.204	0.150497
1995/1996 serosurvey	0	0.324	0.233343
1995/1996 serosurvey	0	0.036	0.0290651
1995/1996 serosurvey	1	1.68	1.11068
1995/1996 serosurvey	0	0.005	0.00447323
1995/1996 serosurvey	0	1.14	0.76903
1995/1996 serosurvey	0	0.42	0.298427
1995/1996 serosurvey	0	0.072	0.0560724
1995/1996 serosurvey	0	0.168	0.125196
1995/1996 serosurvey	0	1.08	0.730606
1995/1996 serosurvey	0	0.732	0.505306
1995/1996 serosurvey	1	0.005	0.00447323
1995/1996 serosurvey	0	0.216	0.158877
1995/1996 serosurvey	0	0.005	0.00447323
1995/1996 serosurvey	1	0.336	0.241528
1995/1996 serosurvey	0	0.048	0.0381781
1995/1996 serosurvey	0	0.024	0.0197896
1995/1996 serosurvey	0	0.408	0.290338
1995/1996 serosurvey	0	0.18	0.133658
1995/1996 serosurvey	0	0.768	0.528835
1995/1996 serosurvey	1	0.024	0.0197896
1995/1996 serosurvey	0	0.984	0.668894
1995/1996 serosurvey	0	0.06	0.0471721
1995/1996 serosurvey	0	0.012	0.010258
1995/1996 serosurvey	1	0.084	0.0648955
1995/1996 serosurvey	0	0.024	0.0197896
1995/1996 serosurvey	0	0.005	0.00447323
1995/1996 serosurvey	1	0.024	0.0197896
1995/1996 serosurvey	0	0.036	0.0290651
1995/1996 serosurvey	0	0.348	0.249698
1995/1996 serosurvey	0	0.005	0.00447323
1995/1996 serosurvey	0	0.036	0.0290651
1995/1996 serosurvey	0	0.005	0.00447323
1995/1996 serosurvey	0	0.005	0.00447323
1995/1996 serosurvey	0	0.005	0.00447323
1995/1996 serosurvey	0	0.005	0.00447323
1995/1996 serosurvey	0	1.32	0.883694
1995/1996 serosurvey	0	0.005	0.00447323
1995/1996 serosurvey	0	0.072	0.0560724
1995/1996 serosurvey	0	0.005	0.00447323
1995/1996 serosurvey	0	1.32	0.883694
1995/1996 serosurvey	0	0.396	0.282236
1995/1996 serosurvey	0	0.528	0.370727
1995/1996 serosurvey	0	0.18	0.133658
1995/1996 serosurvey	0	0.312	0.225142
1995/1996 serosurvey	0	0.005	0.00447323
1995/1996 serosurvey	0	0.005	0.00447323
1995/1996 serosurvey	0	0.168	0.125196
1995/1996 serosurvey	0	0.708	0.489586
1995/1996 serosurvey	0	0.005	0.00447323
1995/1996 serosurvey	0	0.264	0.192167
1995/1996 serosurvey	0	0.024	0.0197896
1995/1996 serosurvey	0	0.024	0.0197896
1995/1996 serosurvey	0	0.005	0.00447323
1995/1996 serosurvey	0	0.192	0.142091
1995/1996 serosurvey	0	0.005	0.00447323
1995/1996 serosurvey	1	0.036	0.0290651
1995/1996 serosurvey	0	0.005	0.00447323
1995/1996 serosurvey	0	0.18	0.133658
1995/1996 serosurvey	0	0.024	0.0197896
1995/1996 serosurvey	0	0.005	0.00447323
1995/1996 serosurvey	0	0.096	0.0736531
1995/1996 serosurvey	1	0.012	0.010258
1995/1996 serosurvey	0	0.06	0.0471721
1995/1996 serosurvey	0	0.005	0.00447323
1995/1996 serosurvey	1	0.005	0.00447323
1995/1996 serosurvey	0	0.12	0.0910042
1995/1996 serosurvey	0	0.012	0.010258
1995/1996 serosurvey	0	0.408	0.290338
1995/1996 serosurvey	0	0.12	0.0910042
1995/1996 serosurvey	0	5.28	3.28893
1995/1996 serosurvey	0	0.156	0.116702
1995/1996 serosurvey	0	0.084	0.0648955
1995/1996 serosurvey	0	0.228	0.167232
1995/1996 serosurvey	1	0.756	0.520998
1995/1996 serosurvey	0	0.096	0.0736531
1995/1996 serosurvey	0	0.372	0.265994
1995/1996 serosurvey	0	8.4	5.10757
1995/1996 serosurvey	0	0.18	0.133658
1995/1996 serosurvey	0	0.3	0.216925
1995/1996 serosurvey	0	0.108	0.0823538
1995/1996 serosurvey	0	0.048	0.0381781
1995/1996 serosurvey	0	0.18	0.133658
1995/1996 serosurvey	0	0.216	0.158877
1995/1996 serosurvey	1	0.005	0.00447323
1995/1996 serosurvey	0	0.228	0.167232
1995/1996 serosurvey	0	0.005	0.00447323
1995/1996 serosurvey	1	0.005	0.00447323
1995/1996 serosurvey	0	0.288	0.20869
1995/1996 serosurvey	0	4.44	2.79072
1995/1996 serosurvey	0	0.3	0.216925
1995/1996 serosurvey	0	0.072	0.0560724
1995/1996 serosurvey	0	0.005	0.00447323
1995/1996 serosurvey	0	0.204	0.150497
1995/1996 serosurvey	1	0.408	0.290338
1995/1996 serosurvey	0	0.005	0.00447323
1995/1996 serosurvey	0	0.012	0.010258
1995/1996 serosurvey	0	0.005	0.00447323
1995/1996 serosurvey	0	0.276	0.200438
1995/1996 serosurvey	0	1.152	0.776702
1995/1996 serosurvey	0	1.32	0.883694
1995/1996 serosurvey	0	0.144	0.108175
1995/1996 serosurvey	0	0.828	0.567924
1995/1996 serosurvey	1	0.005	0.00447323
1995/1996 serosurvey	0	0.012	0.010258
1995/1996 serosurvey	0	0.005	0.00447323
1995/1996 serosurvey	1	0.005	0.00447323
1995/1996 serosurvey	0	0.005	0.00447323
1995/1996 serosurvey	0	0.072	0.0560724
1995/1996 serosurvey	0	0.084	0.0648955
1995/1996 serosurvey	0	0.024	0.0197896
1995/1996 serosurvey	1	0.012	0.010258
1995/1996 serosurvey	0	1.104	0.745989
1995/1996 serosurvey	0	0.024	0.0197896
1995/1996 serosurvey	0	0.096	0.0736531
1995/1996 serosurvey	0	0.108	0.0823538
1995/1996 serosurvey	0	0.276	0.200438
1995/1996 serosurvey	0	0.024	0.0197896
1995/1996 serosurvey	0	0.216	0.158877
1995/1996 serosurvey	0	0.456	0.322624
1995/1996 serosurvey	0	0.036	0.0290651
1995/1996 serosurvey	0	0.036	0.0290651
1995/1996 serosurvey	0	0.06	0.0471721
1995/1996 serosurvey	0	0.3	0.216925
1995/1996 serosurvey	0	0.156	0.116702
1995/1996 serosurvey	0	0.048	0.0381781
1995/1996 serosurvey	0	0.005	0.00447323
1995/1996 serosurvey	0	0.036	0.0290651
1995/1996 serosurvey	0	0.36	0.257853
1995/1996 serosurvey	0	0.216	0.158877
1995/1996 serosurvey	0	0.005	0.00447323
1995/1996 serosurvey	0	0.084	0.0648955
1995/1996 serosurvey	0	0.005	0.00447323
1995/1996 serosurvey	0	0.005	0.00447323
1995/1996 serosurvey	0	0.204	0.150497
1995/1996 serosurvey	0	0.252	0.183876
1995/1996 serosurvey	0	0.005	0.00447323
1995/1996 serosurvey	0	0.005	0.00447323
1995/1996 serosurvey	1	0.036	0.0290651
1995/1996 serosurvey	0	0.005	0.00447323
1995/1996 serosurvey	0	0.036	0.0290651
1995/1996 serosurvey	0	0.072	0.0560724
1995/1996 serosurvey	1	1.32	0.883694
1995/1996 serosurvey	0	1.092	0.7383
1995/1996 serosurvey	0	0.096	0.0736531
1995/1996 serosurvey	0	0.048	0.0381781
1995/1996 serosurvey	0	0.156	0.116702
1995/1996 serosurvey	0	0.444	0.31457
1995/1996 serosurvey	0	0.072	0.0560724
1995/1996 serosurvey	0	0.005	0.00447323
1995/1996 serosurvey	0	0.005	0.00447323
1995/1996 serosurvey	0	0.005	0.00447323
1995/1996 serosurvey	0	0.588	0.410551
1995/1996 serosurvey	0	0.132	0.0996097
1995/1996 serosurvey	0	1.104	0.745989
1995/1996 serosurvey	0	0.096	0.0736531
1995/1996 serosurvey	0	0.36	0.257853
1995/1996 serosurvey	0	0.36	0.257853
1995/1996 serosurvey	0	0.18	0.133658
1995/1996 serosurvey	0	0.096	0.0736531
1995/1996 serosurvey	0	0.24	0.175565
1995/1996 serosurvey	0	0.108	0.0823538
1995/1996 serosurvey	0	0.005	0.00447323
1995/1996 serosurvey	0	0.048	0.0381781
1995/1996 serosurvey	1	0.005	0.00447323
1995/1996 serosurvey	0	0.005	0.00447323
1995/1996 serosurvey	0	0.005	0.00447323
1995/1996 serosurvey	0	0.005	0.00447323
1995/1996 serosurvey	0	0.005	0.00447323
1995/1996 serosurvey	0	3.6	2.28756
1995/1996 serosurvey	0	0.005	0.00447323
1995/1996 serosurvey	0	0.06	0.0471721
1995/1996 serosurvey	1	0.072	0.0560724
1995/1996 serosurvey	0	0.024	0.0197896
1995/1996 serosurvey	0	0.12	0.0910042
1995/1996 serosurvey	0	0.005	0.00447323
1995/1996 serosurvey	0	0.036	0.0290651
1995/1996 serosurvey	0	0.252	0.183876
1995/1996 serosurvey	0	1.68	1.11068
1995/1996 serosurvey	0	0.384	0.274122
1995/1996 serosurvey	0	0.048	0.0381781
1995/1996 serosurvey	0	0.228	0.167232
1995/1996 serosurvey	0	5.88	3.64223
1995/1996 serosurvey	0	0.192	0.142091
1995/1996 serosurvey	0	2.16	1.40948
1995/1996 serosurvey	1	0.504	0.354733
1995/1996 serosurvey	0	0.005	0.00447323
1995/1996 serosurvey	0	0.12	0.0910042
1995/1996 serosurvey	0	0.264	0.192167
1995/1996 serosurvey	0	0.54	0.37871
1995/1996 serosurvey	0	0.36	0.257853
1995/1996 serosurvey	0	5.76	3.57173
1995/1996 serosurvey	0	0.06	0.0471721
1995/1996 serosurvey	0	0.348	0.249698
1995/1996 serosurvey	0	0.264	0.192167
1995/1996 serosurvey	0	0.84	0.575724
1995/1996 serosurvey	0	0.468	0.330667
1995/1996 serosurvey	0	1.32	0.883694
1995/1996 serosurvey	0	0.06	0.0471721
1995/1996 serosurvey	0	0.852	0.583518
1995/1996 serosurvey	0	0.384	0.274122
1995/1996 serosurvey	0	0.012	0.010258
1995/1996 serosurvey	0	0.005	0.00447323
1995/1996 serosurvey	0	0.06	0.0471721
1995/1996 serosurvey	0	0.005	0.00447323
1995/1996 serosurvey	0	0.024	0.0197896
1995/1996 serosurvey	0	0.132	0.0996097
1995/1996 serosurvey	0	0.024	0.0197896
1995/1996 serosurvey	0	0.096	0.0736531
1995/1996 serosurvey	0	0.048	0.0381781
1995/1996 serosurvey	0	0.024	0.0197896
1995/1996 serosurvey	1	0.06	0.0471721
1995/1996 serosurvey	0	0.005	0.00447323
1995/1996 serosurvey	0	0.005	0.00447323
1995/1996 serosurvey	0	0.756	0.520998
1995/1996 serosurvey	0	0.828	0.567924
1995/1996 serosurvey	0	0.084	0.0648955
1995/1996 serosurvey	0	0.024	0.0197896
1995/1996 serosurvey	1	0.005	0.00447323
1995/1996 serosurvey	0	0.84	0.575724
1995/1996 serosurvey	1	0.72	0.497449
1995/1996 serosurvey	0	0.005	0.00447323
1995/1996 serosurvey	0	0.005	0.00447323
1995/1996 serosurvey	0	0.06	0.0471721
1995/1996 serosurvey	0	0.024	0.0197896
1995/1996 serosurvey	0	0.005	0.00447323
1995/1996 serosurvey	0	0.012	0.010258
1995/1996 serosurvey	0	0.096	0.0736531
1995/1996 serosurvey	1	0.005	0.00447323
1995/1996 serosurvey	0	0.005	0.00447323
1995/1996 serosurvey	0	0.18	0.133658
1995/1996 serosurvey	0	0.312	0.225142
1995/1996 serosurvey	0	0.132	0.0996097
1995/1996 serosurvey	0	0.492	0.346721
1995/1996 serosurvey	1	0.024	0.0197896
1995/1996 serosurvey	0	0.005	0.00447323
1995/1996 serosurvey	0	0.3	0.216925
1995/1996 serosurvey	0	0.005	0.00447323
1995/1996 serosurvey	0	0.132	0.0996097
1995/1996 serosurvey	0	0.048	0.0381781
1995/1996 serosurvey	0	0.012	0.010258
1995/1996 serosurvey	1	0.005	0.00447323
1995/1996 serosurvey	1	0.36	0.257853
1995/1996 serosurvey	0	0.48	0.338699
1995/1996 serosurvey	0	0.005	0.00447323
1995/1996 serosurvey	0	1.92	1.26057
1995/1996 serosurvey	0	0.3	0.216925
1995/1996 serosurvey	1	0.005	0.00447323
1995/1996 serosurvey	0	0.156	0.116702
1995/1996 serosurvey	0	0.192	0.142091
1995/1996 serosurvey	0	2.88	1.85141
1995/1996 serosurvey	0	0.156	0.116702
1995/1996 serosurvey	0	0.005	0.00447323
1995/1996 serosurvey	1	0.005	0.00447323
1995/1996 serosurvey	0	0.012	0.010258
1995/1996 serosurvey	1	0.564	0.394648
1995/1996 serosurvey	0	0.372	0.265994
1995/1996 serosurvey	0	0.48	0.338699
1995/1996 serosurvey	0	0.48	0.338699
1995/1996 serosurvey	1	0.228	0.167232
1995/1996 serosurvey	0	0.912	0.622405
1995/1996 serosurvey	1	0.005	0.00447323
1995/1996 serosurvey	0	0.108	0.0823538
1995/1996 serosurvey	0	0.732	0.505306
1995/1996 serosurvey	0	0.168	0.125196
1995/1996 serosurvey	0	0.024	0.0197896
1995/1996 serosurvey	0	0.3	0.216925
1995/1996 serosurvey	0	0.504	0.354733
1995/1996 serosurvey	0	0.396	0.282236
1995/1996 serosurvey	0	0.12	0.0910042
1995/1996 serosurvey	0	0.024	0.0197896
1995/1996 serosurvey	0	0.096	0.0736531
1995/1996 serosurvey	0	1.044	0.707499
1995/1996 serosurvey	0	0.005	0.00447323
1995/1996 serosurvey	0	0.384	0.274122
1995/1996 serosurvey	0	0.204	0.150497
1995/1996 serosurvey	1	0.24	0.175565
1995/1996 serosurvey	0	0.288	0.20869
1995/1996 serosurvey	0	0.005	0.00447323
1995/1996 serosurvey	1	0.216	0.158877
1995/1996 serosurvey	0	0.324	0.233343
1995/1996 serosurvey	0	0.005	0.00447323
1995/1996 serosurvey	0	0.36	0.257853
1995/1996 serosurvey	0	0.108	0.0823538
1995/1996 serosurvey	0	0.06	0.0471721
1995/1996 serosurvey	0	0.288	0.20869
1995/1996 serosurvey	1	0.005	0.00447323
1995/1996 serosurvey	0	0.588	0.410551
1995/1996 serosurvey	1	0.564	0.394648
1995/1996 serosurvey	0	0.12	0.0910042
1995/1996 serosurvey	1	0.005	0.00447323
1995/1996 serosurvey	0	0.048	0.0381781
1995/1996 serosurvey	0	0.005	0.00447323
1995/1996 serosurvey	1	0.005	0.00447323
1995/1996 serosurvey	0	0.612	0.42642
1995/1996 serosurvey	0	0.005	0.00447323
1995/1996 serosurvey	0	0.972	0.661158
1995/1996 serosurvey	0	0.984	0.668894
1995/1996 serosurvey	0	0.036	0.0290651
1995/1996 serosurvey	0	0.048	0.0381781
1995/1996 serosurvey	0	2.88	1.85141
1995/1996 serosurvey	0	0.852	0.583518
1995/1996 serosurvey	0	0.072	0.0560724
1995/1996 serosurvey	0	0.492	0.346721
1995/1996 serosurvey	1	0.005	0.00447323
1995/1996 serosurvey	0	0.432	0.306504
1995/1996 serosurvey	0	0.005	0.00447323
1995/1996 serosurvey	0	0.005	0.00447323
1995/1996 serosurvey	0	0.005	0.00447323
1995/1996 serosurvey	0	0.024	0.0197896
1995/1996 serosurvey	1	0.348	0.249698
1995/1996 serosurvey	0	0.005	0.00447323
1995/1996 serosurvey	0	0.108	0.0823538
1995/1996 serosurvey	0	0.084	0.0648955
1995/1996 serosurvey	0	0.005	0.00447323
1995/1996 serosurvey	0	0.024	0.0197896
1995/1996 serosurvey	0	0.432	0.306504
1995/1996 serosurvey	0	0.108	0.0823538
1995/1996 serosurvey	0	0.048	0.0381781
1995/1996 serosurvey	0	0.168	0.125196
1995/1996 serosurvey	1	0.144	0.108175
1995/1996 serosurvey	0	0.36	0.257853
1995/1996 serosurvey	0	0.192	0.142091
1995/1996 serosurvey	0	0.384	0.274122
1995/1996 serosurvey	0	0.276	0.200438
1995/1996 serosurvey	0	0.288	0.20869
1995/1996 serosurvey	1	0.005	0.00447323
1995/1996 serosurvey	1	0.005	0.00447323
1995/1996 serosurvey	0	0.048	0.0381781
1995/1996 serosurvey	0	0.612	0.42642
1995/1996 serosurvey	0	1.44	0.959678
1995/1996 serosurvey	1	0.005	0.00447323
1995/1996 serosurvey	0	0.228	0.167232
1995/1996 serosurvey	1	0.005	0.00447323
1995/1996 serosurvey	0	0.78	0.536665
1995/1996 serosurvey	0	0.005	0.00447323
1995/1996 serosurvey	1	0.005	0.00447323
1995/1996 serosurvey	0	0.005	0.00447323
1995/1996 serosurvey	0	0.864	0.591307
1995/1996 serosurvey	0	1.44	0.959678
1995/1996 serosurvey	1	0.005	0.00447323
1995/1996 serosurvey	0	0.072	0.0560724
1995/1996 serosurvey	0	0.036	0.0290651
1995/1996 serosurvey	0	0.005	0.00447323
1995/1996 serosurvey	1	0.005	0.00447323
1995/1996 serosurvey	1	0.005	0.00447323
1995/1996 serosurvey	1	0.005	0.00447323
1995/1996 serosurvey	0	0.005	0.00447323
1995/1996 serosurvey	0	0.024	0.0197896
1995/1996 serosurvey	0	0.005	0.00447323
1995/1996 serosurvey	0	0.005	0.00447323
1995/1996 serosurvey	0	0.005	0.00447323
1995/1996 serosurvey	0	0.005	0.00447323
1995/1996 serosurvey	0	0.005	0.00447323
1995/1996 serosurvey	0	11.88	7.09453
1995/1996 serosurvey	1	0.3	0.216925
1995/1996 serosurvey	0	0.096	0.0736531
1995/1996 serosurvey	1	0.144	0.108175
1995/1996 serosurvey	0	0.6	0.41849
1995/1996 serosurvey	0	0.432	0.306504
1995/1996 serosurvey	0	0.024	0.0197896
1995/1996 serosurvey	1	0.42	0.298427
1995/1996 serosurvey	1	0.66	0.458063
1995/1996 serosurvey	1	0.12	0.0910042
1995/1996 serosurvey	0	1.56	1.03533
1995/1996 serosurvey	0	0.168	0.125196
1995/1996 serosurvey	1	0.168	0.125196
1995/1996 serosurvey	0	0.216	0.158877
1995/1996 serosurvey	0	0.06	0.0471721
1995/1996 serosurvey	1	0.005	0.00447323
1995/1996 serosurvey	0	0.108	0.0823538
1995/1996 serosurvey	0	0.012	0.010258
1995/1996 serosurvey	0	0.312	0.225142
1995/1996 serosurvey	1	0.972	0.661158
1995/1996 serosurvey	0	0.005	0.00447323
1995/1996 serosurvey	1	0.036	0.0290651
1995/1996 serosurvey	0	0.504	0.354733
1995/1996 serosurvey	0	0.744	0.513155
1995/1996 serosurvey	0	0.024	0.0197896
1995/1996 serosurvey	0	0.42	0.298427
1995/1996 serosurvey	1	0.005	0.00447323
1995/1996 serosurvey	0	0.12	0.0910042
1995/1996 serosurvey	0	0.204	0.150497
1995/1996 serosurvey	0	0.648	0.450164
1995/1996 serosurvey	0	0.3	0.216925
1995/1996 serosurvey	0	1.164	0.78437
1995/1996 serosurvey	0	0.12	0.0910042
1995/1996 serosurvey	1	0.84	0.575724
1995/1996 serosurvey	1	0.005	0.00447323
1995/1996 serosurvey	0	2.04	1.33514
1995/1996 serosurvey	1	0.005	0.00447323
1995/1996 serosurvey	1	0.005	0.00447323
1995/1996 serosurvey	0	0.005	0.00447323
1995/1996 serosurvey	0	0.264	0.192167
1995/1996 serosurvey	0	0.072	0.0560724
1995/1996 serosurvey	0	0.072	0.0560724
1995/1996 serosurvey	0	0.036	0.0290651
1995/1996 serosurvey	1	0.636	0.442257
1995/1996 serosurvey	0	0.024	0.0197896
1995/1996 serosurvey	0	1.2	0.807349
1995/1996 serosurvey	1	0.005	0.00447323
1995/1996 serosurvey	0	0.048	0.0381781
1995/1996 serosurvey	0	0.036	0.0290651
1995/1996 serosurvey	0	0.084	0.0648955
1995/1996 serosurvey	0	0.828	0.567924
1995/1996 serosurvey	0	0.005	0.00447323
1995/1996 serosurvey	0	0.005	0.00447323
1995/1996 serosurvey	0	0.005	0.00447323
1995/1996 serosurvey	0	0.408	0.290338
1995/1996 serosurvey	0	0.005	0.00447323
1995/1996 serosurvey	0	0.204	0.150497
1995/1996 serosurvey	0	0.144	0.108175
1995/1996 serosurvey	0	0.444	0.31457
1995/1996 serosurvey	0	0.204	0.150497
1995/1996 serosurvey	0	0.456	0.322624
1995/1996 serosurvey	0	0.192	0.142091
1995/1996 serosurvey	1	0.005	0.00447323
1995/1996 serosurvey	0	1.44	0.959678
1995/1996 serosurvey	0	0.516	0.362735
1995/1996 serosurvey	0	0.9	0.614638
1995/1996 serosurvey	1	0.005	0.00447323
1995/1996 serosurvey	1	0.005	0.00447323
1995/1996 serosurvey	0	0.228	0.167232
1995/1996 serosurvey	0	0.108	0.0823538
1995/1996 serosurvey	1	0.005	0.00447323
1995/1996 serosurvey	0	0.005	0.00447323
1995/1996 serosurvey	0	0.228	0.167232
1995/1996 serosurvey	1	0.012	0.010258
1995/1996 serosurvey	1	0.005	0.00447323
1995/1996 serosurvey	0	0.18	0.133658
1995/1996 serosurvey	1	0.005	0.00447323
1995/1996 serosurvey	0	0.54	0.37871
1995/1996 serosurvey	0	0.084	0.0648955
1995/1996 serosurvey	0	0.336	0.241528
1995/1996 serosurvey	0	0.168	0.125196
1995/1996 serosurvey	0	0.66	0.458063
1995/1996 serosurvey	0	0.228	0.167232
1995/1996 serosurvey	0	0.036	0.0290651
1995/1996 serosurvey	0	0.312	0.225142
1995/1996 serosurvey	0	0.18	0.133658
1995/1996 serosurvey	1	0.005	0.00447323
1995/1996 serosurvey	0	0.348	0.249698
1995/1996 serosurvey	0	0.005	0.00447323
1995/1996 serosurvey	1	0.12	0.0910042
1995/1996 serosurvey	0	0.492	0.346721
1995/1996 serosurvey	0	0.492	0.346721
1995/1996 serosurvey	0	0.396	0.282236
1995/1996 serosurvey	0	0.552	0.386684
1995/1996 serosurvey	1	1.2	0.807349
1995/1996 serosurvey	0	0.072	0.0560724
1995/1996 serosurvey	0	0.372	0.265994
1995/1996 serosurvey	0	0.696	0.481716
1995/1996 serosurvey	0	0.156	0.116702
1995/1996 serosurvey	0	0.12	0.0910042
1995/1996 serosurvey	0	0.312	0.225142
1995/1996 serosurvey	1	0.048	0.0381781
1995/1996 serosurvey	1	0.005	0.00447323
1995/1996 serosurvey	1	0.005	0.00447323
1995/1996 serosurvey	0	0.204	0.150497
1995/1996 serosurvey	0	0.996	0.676624
1995/1996 serosurvey	0	0.192	0.142091
1995/1996 serosurvey	0	0.048	0.0381781
1995/1996 serosurvey	1	0.005	0.00447323
1995/1996 serosurvey	1	0.084	0.0648955
1995/1996 serosurvey	0	0.005	0.00447323
1995/1996 serosurvey	0	0.012	0.010258
1995/1996 serosurvey	0	0.252	0.183876
1995/1996 serosurvey	0	0.828	0.567924
1995/1996 serosurvey	0	0.048	0.0381781
1995/1996 serosurvey	1	0.005	0.00447323
1995/1996 serosurvey	1	0.024	0.0197896
1995/1996 serosurvey	0	0.108	0.0823538
1995/1996 serosurvey	0	0.005	0.00447323
1995/1996 serosurvey	1	0.005	0.00447323
1995/1996 serosurvey	0	0.005	0.00447323
1995/1996 serosurvey	0	0.06	0.0471721
1995/1996 serosurvey	0	0.005	0.00447323
1995/1996 serosurvey	0	0.005	0.00447323
1995/1996 serosurvey	0	0.005	0.00447323
1995/1996 serosurvey	0	0.005	0.00447323
1995/1996 serosurvey	0	0.048	0.0381781
1995/1996 serosurvey	1	0.005	0.00447323
1995/1996 serosurvey	1	0.005	0.00447323
1995/1996 serosurvey	0	0.384	0.274122
1995/1996 serosurvey	0	0.432	0.306504
1995/1996 serosurvey	0	0.005	0.00447323
1995/1996 serosurvey	0	0.096	0.0736531
1995/1996 serosurvey	1	0.005	0.00447323
1995/1996 serosurvey	1	0.005	0.00447323
1995/1996 serosurvey	1	0.005	0.00447323
1995/1996 serosurvey	1	0.005	0.00447323
1995/1996 serosurvey	1	0.012	0.010258
1995/1996 serosurvey	1	0.005	0.00447323
1995/1996 serosurvey	0	0.216	0.158877
1995/1996 serosurvey	0	0.005	0.00447323
1995/1996 serosurvey	1	0.005	0.00447323
1995/1996 serosurvey	0	0.012	0.010258
1995/1996 serosurvey	0	0.012	0.010258
1995/1996 serosurvey	0	0.216	0.158877
1995/1996 serosurvey	0	0.06	0.0471721
1995/1996 serosurvey	0	0.204	0.150497
1995/1996 serosurvey	0	0.132	0.0996097
1995/1996 serosurvey	0	3	1.92446
1995/1996 serosurvey	0	0.324	0.233343
1995/1996 serosurvey	1	0.005	0.00447323
1995/1996 serosurvey	0	0.108	0.0823538
1995/1996 serosurvey	0	0.024	0.0197896
1995/1996 serosurvey	0	0.084	0.0648955
1995/1996 serosurvey	0	0.005	0.00447323
1995/1996 serosurvey	0	0.005	0.00447323
1995/1996 serosurvey	0	0.084	0.0648955
1995/1996 serosurvey	0	0.252	0.183876
1995/1996 serosurvey	1	0.48	0.338699
1995/1996 serosurvey	0	0.144	0.108175
1995/1996 serosurvey	0	0.005	0.00447323
1995/1996 serosurvey	0	0.012	0.010258
1995/1996 serosurvey	0	0.108	0.0823538
1995/1996 serosurvey	1	0.005	0.00447323
1995/1996 serosurvey	1	0.005	0.00447323
1995/1996 serosurvey	1	0.3	0.216925
1995/1996 serosurvey	0	0.005	0.00447323
1995/1996 serosurvey	0	0.005	0.00447323
1995/1996 serosurvey	0	0.005	0.00447323
1995/1996 serosurvey	0	0.204	0.150497
1995/1996 serosurvey	0	0.06	0.0471721
1995/1996 serosurvey	0	0.036	0.0290651
1995/1996 serosurvey	0	0.012	0.010258
1995/1996 serosurvey	1	0.264	0.192167
1995/1996 serosurvey	0	0.516	0.362735
1995/1996 serosurvey	0	0.288	0.20869
1995/1996 serosurvey	0	0.024	0.0197896
1995/1996 serosurvey	0	0.005	0.00447323
1995/1996 serosurvey	0	0.06	0.0471721
1995/1996 serosurvey	0	1.56	1.03533
1995/1996 serosurvey	0	0.756	0.520998
1995/1996 serosurvey	0	0.84	0.575724
1995/1996 serosurvey	0	0.168	0.125196
1995/1996 serosurvey	1	1.68	1.11068
1995/1996 serosurvey	0	0.024	0.0197896
1995/1996 serosurvey	0	2.28	1.48361
1995/1996 serosurvey	0	0.852	0.583518
1995/1996 serosurvey	0	2.16	1.40948
1995/1996 serosurvey	0	0.276	0.200438
1995/1996 serosurvey	0	0.216	0.158877
1995/1996 serosurvey	0	0.42	0.298427
1995/1996 serosurvey	0	0.048	0.0381781
1995/1996 serosurvey	0	0.108	0.0823538
1995/1996 serosurvey	0	2.52	1.63127
1995/1996 serosurvey	0	0.108	0.0823538
1995/1996 serosurvey	0	0.005	0.00447323
1995/1996 serosurvey	0	0.924	0.630166
1995/1996 serosurvey	0	0.312	0.225142
1995/1996 serosurvey	0	0.3	0.216925
1995/1996 serosurvey	0	0.42	0.298427
1995/1996 serosurvey	0	0.084	0.0648955
1995/1996 serosurvey	0	0.005	0.00447323
1995/1996 serosurvey	0	0.576	0.402604
1995/1996 serosurvey	0	0.012	0.010258
1995/1996 serosurvey	0	0.072	0.0560724
1995/1996 serosurvey	0	0.372	0.265994
1995/1996 serosurvey	0	0.552	0.386684
1995/1996 serosurvey	0	0.084	0.0648955
1995/1996 serosurvey	0	0.192	0.142091
1995/1996 serosurvey	0	1.152	0.776702
1995/1996 serosurvey	0	0.005	0.00447323
1995/1996 serosurvey	1	0.036	0.0290651
1995/1996 serosurvey	0	0.005	0.00447323
1995/1996 serosurvey	0	0.084	0.0648955
1995/1996 serosurvey	1	0.005	0.00447323
1995/1996 serosurvey	0	1.56	1.03533
1995/1996 serosurvey	0	0.012	0.010258
1995/1996 serosurvey	1	0.005	0.00447323
1995/1996 serosurvey	0	0.084	0.0648955
1995/1996 serosurvey	0	0.12	0.0910042
1995/1996 serosurvey	0	0.6	0.41849
1995/1996 serosurvey	1	0.005	0.00447323
1995/1996 serosurvey	1	0.005	0.00447323
1995/1996 serosurvey	0	0.005	0.00447323
1995/1996 serosurvey	0	0.012	0.010258
1995/1996 serosurvey	1	0.005	0.00447323
1995/1996 serosurvey	1	0.005	0.00447323
1995/1996 serosurvey	0	0.06	0.0471721
1995/1996 serosurvey	0	0.005	0.00447323
1995/1996 serosurvey	1	0.005	0.00447323
1995/1996 serosurvey	0	0.024	0.0197896
1995/1996 serosurvey	1	0.036	0.0290651
1995/1996 serosurvey	0	0.672	0.465955
1995/1996 serosurvey	0	0.072	0.0560724
1995/1996 serosurvey	0	0.012	0.010258
1995/1996 serosurvey	1	0.005	0.00447323
1995/1996 serosurvey	0	0.005	0.00447323
1995/1996 serosurvey	1	0.024	0.0197896
1995/1996 serosurvey	0	0.084	0.0648955
1995/1996 serosurvey	0	0.048	0.0381781
1995/1996 serosurvey	0	0.072	0.0560724
1995/1996 serosurvey	1	0.005	0.00447323
1995/1996 serosurvey	0	0.005	0.00447323
1995/1996 serosurvey	0	0.005	0.00447323
1995/1996 serosurvey	0	0.096	0.0736531
1995/1996 serosurvey	0	0.732	0.505306
1995/1996 serosurvey	0	0.204	0.150497
1995/1996 serosurvey	0	0.42	0.298427
1995/1996 serosurvey	0	0.005	0.00447323
1995/1996 serosurvey	0	0.012	0.010258
1995/1996 serosurvey	0	4.2	2.64751
1995/1996 serosurvey	1	0.005	0.00447323
1995/1996 serosurvey	0	0.18	0.133658
1995/1996 serosurvey	0	3.12	1.99736
1995/1996 serosurvey	1	0.005	0.00447323
1995/1996 serosurvey	0	0.096	0.0736531
1995/1996 serosurvey	0	0.12	0.0910042
1995/1996 serosurvey	1	0.084	0.0648955
1995/1996 serosurvey	0	0.588	0.410551
1995/1996 serosurvey	0	0.192	0.142091
1995/1996 serosurvey	0	0.06	0.0471721
1995/1996 serosurvey	0	0.005	0.00447323
1995/1996 serosurvey	0	0.528	0.370727
1995/1996 serosurvey	0	0.264	0.192167
1995/1996 serosurvey	1	0.005	0.00447323
1995/1996 serosurvey	0	1.32	0.883694
1995/1996 serosurvey	1	0.288	0.20869
1995/1996 serosurvey	1	0.005	0.00447323
1995/1996 serosurvey	0	0.108	0.0823538
1995/1996 serosurvey	0	1.068	0.722908
1995/1996 serosurvey	0	0.005	0.00447323
1995/1996 serosurvey	0	0.005	0.00447323
1995/1996 serosurvey	0	0.672	0.465955
1995/1996 serosurvey	1	1.2	0.807349
1995/1996 serosurvey	0	0.024	0.0197896
1995/1996 serosurvey	1	0.156	0.116702
1995/1996 serosurvey	0	0.144	0.108175
1995/1996 serosurvey	1	0.156	0.116702
1995/1996 serosurvey	0	0.3	0.216925
1995/1996 serosurvey	0	0.228	0.167232
1995/1996 serosurvey	0	0.228	0.167232
1995/1996 serosurvey	0	0.516	0.362735
1995/1996 serosurvey	0	1.92	1.26057
1995/1996 serosurvey	1	0.228	0.167232
1995/1996 serosurvey	0	0.06	0.0471721
1995/1996 serosurvey	1	0.005	0.00447323
1995/1996 serosurvey	0	0.348	0.249698
1995/1996 serosurvey	0	0.18	0.133658
1995/1996 serosurvey	0	5.04	3.14704
1995/1996 serosurvey	0	0.005	0.00447323
1995/1996 serosurvey	0	0.456	0.322624
1995/1996 serosurvey	1	0.528	0.370727
1995/1996 serosurvey	0	0.096	0.0736531
1995/1996 serosurvey	0	0.384	0.274122
1995/1996 serosurvey	1	0.528	0.370727
1995/1996 serosurvey	0	0.54	0.37871
1995/1996 serosurvey	0	0.024	0.0197896
1995/1996 serosurvey	1	0.036	0.0290651
1995/1996 serosurvey	1	0.005	0.00447323
1995/1996 serosurvey	0	0.084	0.0648955
1995/1996 serosurvey	0	0.636	0.442257
1995/1996 serosurvey	0	0.312	0.225142
1995/1996 serosurvey	1	0.005	0.00447323
1995/1996 serosurvey	1	0.048	0.0381781
1995/1996 serosurvey	0	1.032	0.699787
1995/1996 serosurvey	1	0.996	0.676624
1995/1996 serosurvey	1	0.005	0.00447323
1995/1996 serosurvey	0	0.108	0.0823538
1995/1996 serosurvey	0	0.168	0.125196
1995/1996 serosurvey	0	0.036	0.0290651
1995/1996 serosurvey	0	0.005	0.00447323
1995/1996 serosurvey	0	0.005	0.00447323
1995/1996 serosurvey	0	0.012	0.010258
1995/1996 serosurvey	0	0.036	0.0290651
1995/1996 serosurvey	1	0.005	0.00447323
1995/1996 serosurvey	0	0.036	0.0290651
1995/1996 serosurvey	0	0.048	0.0381781
1995/1996 serosurvey	0	0.072	0.0560724
1995/1996 serosurvey	0	0.005	0.00447323
1995/1996 serosurvey	0	0.084	0.0648955
1995/1996 serosurvey	0	0.024	0.0197896
1995/1996 serosurvey	0	0.084	0.0648955
1995/1996 serosurvey	0	0.324	0.233343
1995/1996 serosurvey	0	0.384	0.274122
1995/1996 serosurvey	0	0.612	0.42642
1995/1996 serosurvey	0	2.4	1.55754
1995/1996 serosurvey	0	0.024	0.0197896
1995/1996 serosurvey	1	0.005	0.00447323
1995/1996 serosurvey	1	0.005	0.00447323
1995/1996 serosurvey	0	0.396	0.282236
1995/1996 serosurvey	0	0.18	0.133658
1995/1996 serosurvey	0	0.005	0.00447323
1995/1996 serosurvey	0	0.005	0.00447323
1995/1996 serosurvey	0	0.516	0.362735
1995/1996 serosurvey	0	0.024	0.0197896
1995/1996 serosurvey	0	0.048	0.0381781
1995/1996 serosurvey	0	0.276	0.200438
1995/1996 serosurvey	0	0.005	0.00447323
1995/1996 serosurvey	0	0.06	0.0471721
1995/1996 serosurvey	0	0.005	0.00447323
1995/1996 serosurvey	0	0.264	0.192167
1995/1996 serosurvey	0	0.024	0.0197896
1995/1996 serosurvey	0	2.52	1.63127
1995/1996 serosurvey	0	0.005	0.00447323
1995/1996 serosurvey	0	0.005	0.00447323
1995/1996 serosurvey	0	0.432	0.306504
1995/1996 serosurvey	0	0.228	0.167232
1995/1996 serosurvey	0	0.144	0.108175
1995/1996 serosurvey	0	0.204	0.150497
1995/1996 serosurvey	0	0.005	0.00447323
1995/1996 serosurvey	0	0.156	0.116702
1995/1996 serosurvey	1	0.005	0.00447323
1995/1996 serosurvey	0	0.144	0.108175
1995/1996 serosurvey	0	0.168	0.125196
1995/1996 serosurvey	0	0.005	0.00447323
1995/1996 serosurvey	0	0.372	0.265994
1995/1996 serosurvey	0	0.012	0.010258
1995/1996 serosurvey	0	0.036	0.0290651
1995/1996 serosurvey	0	0.024	0.0197896
1995/1996 serosurvey	0	0.156	0.116702
1995/1996 serosurvey	0	0.048	0.0381781
1995/1996 serosurvey	0	0.005	0.00447323
1995/1996 serosurvey	0	0.005	0.00447323
1995/1996 serosurvey	0	0.005	0.00447323
1995/1996 serosurvey	0	0.005	0.00447323
1995/1996 serosurvey	0	0.024	0.0197896
1995/1996 serosurvey	1	0.024	0.0197896
1995/1996 serosurvey	0	0.005	0.00447323
1995/1996 serosurvey	0	0.005	0.00447323
1995/1996 serosurvey	0	0.036	0.0290651
1995/1996 serosurvey	0	0.12	0.0910042
1995/1996 serosurvey	0	0.005	0.00447323
1995/1996 serosurvey	0	0.12	0.0910042
1995/1996 serosurvey	0	1.2	0.807349
1995/1996 serosurvey	0	0.348	0.249698
1995/1996 serosurvey	0	0.372	0.265994
1995/1996 serosurvey	0	0.468	0.330667
1995/1996 serosurvey	0	0.432	0.306504
1995/1996 serosurvey	0	0.384	0.274122
1995/1996 serosurvey	0	2.4	1.55754
1995/1996 serosurvey	0	0.132	0.0996097
1995/1996 serosurvey	0	0.012	0.010258
1995/1996 serosurvey	0	1.032	0.699787
1995/1996 serosurvey	0	0.168	0.125196
1995/1996 serosurvey	0	2.16	1.40948
1995/1996 serosurvey	0	0.672	0.465955
1995/1996 serosurvey	0	0.005	0.00447323
1995/1996 serosurvey	1	0.132	0.0996097
1995/1996 serosurvey	0	0.612	0.42642
1995/1996 serosurvey	0	0.06	0.0471721
1995/1996 serosurvey	0	0.36	0.257853
1995/1996 serosurvey	1	0.005	0.00447323
1995/1996 serosurvey	0	0.005	0.00447323
1995/1996 serosurvey	1	0.005	0.00447323
1995/1996 serosurvey	0	0.005	0.00447323
1995/1996 serosurvey	0	0.06	0.0471721
1995/1996 serosurvey	0	0.024	0.0197896
1995/1996 serosurvey	0	0.432	0.306504
1995/1996 serosurvey	0	0.096	0.0736531
1995/1996 serosurvey	0	0.72	0.497449
1995/1996 serosurvey	0	0.024	0.0197896
1995/1996 serosurvey	0	3.72	2.35978
1995/1996 serosurvey	1	0.036	0.0290651
1995/1996 serosurvey	0	0.036	0.0290651
1995/1996 serosurvey	1	0.048	0.0381781
1995/1996 serosurvey	0	0.396	0.282236
1995/1996 serosurvey	0	0.084	0.0648955
1995/1996 serosurvey	0	0.264	0.192167
1995/1996 serosurvey	0	0.084	0.0648955
1995/1996 serosurvey	0	0.005	0.00447323
1995/1996 serosurvey	0	0.005	0.00447323
1995/1996 serosurvey	0	0.396	0.282236
1995/1996 serosurvey	0	0.168	0.125196
1995/1996 serosurvey	0	0.084	0.0648955
1995/1996 serosurvey	0	0.108	0.0823538
1995/1996 serosurvey	0	0.012	0.010258
1995/1996 serosurvey	0	0.24	0.175565
1995/1996 serosurvey	0	0.06	0.0471721
1995/1996 serosurvey	0	0.005	0.00447323
1995/1996 serosurvey	0	0.048	0.0381781
1995/1996 serosurvey	0	0.072	0.0560724
1995/1996 serosurvey	0	0.408	0.290338
1995/1996 serosurvey	0	0.108	0.0823538
1995/1996 serosurvey	0	0.06	0.0471721
1995/1996 serosurvey	0	0.005	0.00447323
1995/1996 serosurvey	1	0.168	0.125196
1995/1996 serosurvey	0	0.108	0.0823538
1995/1996 serosurvey	0	0.005	0.00447323
1995/1996 serosurvey	0	2.16	1.40948
1995/1996 serosurvey	0	0.132	0.0996097
1995/1996 serosurvey	0	0.06	0.0471721
1995/1996 serosurvey	0	0.084	0.0648955
1995/1996 serosurvey	0	0.005	0.00447323
1995/1996 serosurvey	0	0.005	0.00447323
1995/1996 serosurvey	0	1.08	0.730606
1995/1996 serosurvey	0	0.06	0.0471721
1995/1996 serosurvey	0	0.348	0.249698
1995/1996 serosurvey	0	0.005	0.00447323
1995/1996 serosurvey	0	0.036	0.0290651
1995/1996 serosurvey	0	0.288	0.20869
1995/1996 serosurvey	0	0.036	0.0290651
1995/1996 serosurvey	0	4.68	2.93353
1995/1996 serosurvey	0	0.24	0.175565
1995/1996 serosurvey	0	0.012	0.010258
1995/1996 serosurvey	0	0.005	0.00447323
1995/1996 serosurvey	0	0.708	0.489586
1995/1996 serosurvey	0	0.216	0.158877
1995/1996 serosurvey	0	0.096	0.0736531
1995/1996 serosurvey	0	0.005	0.00447323
1995/1996 serosurvey	0	0.492	0.346721
1995/1996 serosurvey	0	0.096	0.0736531
1995/1996 serosurvey	0	0.12	0.0910042
1995/1996 serosurvey	0	0.005	0.00447323
1995/1996 serosurvey	0	0.005	0.00447323
1995/1996 serosurvey	0	0.012	0.010258
1995/1996 serosurvey	0	0.005	0.00447323
1995/1996 serosurvey	0	0.312	0.225142
1995/1996 serosurvey	0	0.144	0.108175
1995/1996 serosurvey	0	1.32	0.883694
1995/1996 serosurvey	0	0.084	0.0648955
1995/1996 serosurvey	0	0.005	0.00447323
1995/1996 serosurvey	0	0.005	0.00447323
1995/1996 serosurvey	0	0.504	0.354733
1995/1996 serosurvey	0	0.12	0.0910042
1995/1996 serosurvey	0	0.024	0.0197896
1995/1996 serosurvey	0	0.78	0.536665
1995/1996 serosurvey	0	0.672	0.465955
1995/1996 serosurvey	0	0.036	0.0290651
1995/1996 serosurvey	0	0.072	0.0560724
1995/1996 serosurvey	0	0.012	0.010258
1995/1996 serosurvey	0	0.036	0.0290651
1995/1996 serosurvey	0	0.005	0.00447323
1995/1996 serosurvey	0	0.096	0.0736531
1995/1996 serosurvey	0	0.9	0.614638
1995/1996 serosurvey	1	0.588	0.410551
1995/1996 serosurvey	0	0.504	0.354733
1995/1996 serosurvey	0	0.516	0.362735
1995/1996 serosurvey	0	0.084	0.0648955
1995/1996 serosurvey	0	1.2	0.807349
1995/1996 serosurvey	0	0.444	0.31457
1995/1996 serosurvey	0	0.06	0.0471721
1995/1996 serosurvey	0	1.14	0.76903
1995/1996 serosurvey	0	0.005	0.00447323
1995/1996 serosurvey	0	1.128	0.761354
1995/1996 serosurvey	0	0.924	0.630166
1995/1996 serosurvey	0	0.612	0.42642
1995/1996 serosurvey	0	0.636	0.442257
1995/1996 serosurvey	0	0.456	0.322624
1995/1996 serosurvey	0	0.005	0.00447323
1995/1996 serosurvey	0	1.32	0.883694
1995/1996 serosurvey	0	0.06	0.0471721
1995/1996 serosurvey	0	0.612	0.42642
1995/1996 serosurvey	0	0.3	0.216925
1995/1996 serosurvey	0	0.024	0.0197896
1995/1996 serosurvey	0	0.084	0.0648955
1995/1996 serosurvey	0	0.216	0.158877
1995/1996 serosurvey	0	0.204	0.150497
1995/1996 serosurvey	0	0.108	0.0823538
1995/1996 serosurvey	0	0.144	0.108175
1995/1996 serosurvey	0	0.204	0.150497
1995/1996 serosurvey	0	0.024	0.0197896
1995/1996 serosurvey	0	0.096	0.0736531
1995/1996 serosurvey	0	0.005	0.00447323
1995/1996 serosurvey	1	0.005	0.00447323
1995/1996 serosurvey	1	0.005	0.00447323
1995/1996 serosurvey	0	0.005	0.00447323
1995/1996 serosurvey	0	0.744	0.513155
1995/1996 serosurvey	1	0.005	0.00447323
1995/1996 serosurvey	0	0.005	0.00447323
1995/1996 serosurvey	0	0.3	0.216925
1995/1996 serosurvey	0	0.012	0.010258
1995/1996 serosurvey	0	0.012	0.010258
1995/1996 serosurvey	0	1.32	0.883694
1995/1996 serosurvey	0	0.456	0.322624
1995/1996 serosurvey	0	0.204	0.150497
1995/1996 serosurvey	0	0.005	0.00447323
1995/1996 serosurvey	0	0.24	0.175565
1995/1996 serosurvey	1	0.005	0.00447323
1995/1996 serosurvey	0	0.012	0.010258
1995/1996 serosurvey	0	0.005	0.00447323
1995/1996 serosurvey	0	0.564	0.394648
1995/1996 serosurvey	0	0.084	0.0648955
1995/1996 serosurvey	0	0.005	0.00447323
1995/1996 serosurvey	1	0.312	0.225142
1995/1996 serosurvey	1	0.096	0.0736531
1995/1996 serosurvey	0	0.024	0.0197896
1995/1996 serosurvey	0	1.2	0.807349
1995/1996 serosurvey	0	0.06	0.0471721
1995/1996 serosurvey	0	0.12	0.0910042
1995/1996 serosurvey	0	0.192	0.142091
1995/1996 serosurvey	0	0.492	0.346721
1995/1996 serosurvey	0	0.005	0.00447323
1995/1996 serosurvey	0	0.005	0.00447323
1995/1996 serosurvey	0	0.048	0.0381781
1995/1996 serosurvey	1	0.005	0.00447323
1995/1996 serosurvey	1	0.005	0.00447323
1995/1996 serosurvey	0	0.036	0.0290651
1995/1996 serosurvey	0	0.036	0.0290651
1995/1996 serosurvey	0	0.708	0.489586
1995/1996 serosurvey	0	0.072	0.0560724
1995/1996 serosurvey	0	0.005	0.00447323
1995/1996 serosurvey	0	0.348	0.249698
1995/1996 serosurvey	0	0.036	0.0290651
1995/1996 serosurvey	0	0.18	0.133658
1995/1996 serosurvey	0	0.156	0.116702
1995/1996 serosurvey	1	0.005	0.00447323
1995/1996 serosurvey	0	0.648	0.450164
1995/1996 serosurvey	1	0.156	0.116702
1995/1996 serosurvey	0	0.372	0.265994
1995/1996 serosurvey	0	0.084	0.0648955
1995/1996 serosurvey	0	0.192	0.142091
1995/1996 serosurvey	0	0.192	0.142091
1995/1996 serosurvey	0	0.516	0.362735
1995/1996 serosurvey	0	0.024	0.0197896
1995/1996 serosurvey	0	0.012	0.010258
1995/1996 serosurvey	0	0.036	0.0290651
1995/1996 serosurvey	0	0.024	0.0197896
1995/1996 serosurvey	0	0.005	0.00447323
1995/1996 serosurvey	0	0.005	0.00447323
1995/1996 serosurvey	0	0.072	0.0560724
1995/1996 serosurvey	0	0.005	0.00447323
1995/1996 serosurvey	0	0.072	0.0560724
1995/1996 serosurvey	0	0.78	0.536665
1995/1996 serosurvey	0	0.005	0.00447323
1995/1996 serosurvey	0	0.108	0.0823538
1995/1996 serosurvey	1	0.005	0.00447323
1995/1996 serosurvey	0	0.528	0.370727
1995/1996 serosurvey	0	0.3	0.216925
1995/1996 serosurvey	0	0.492	0.346721
1995/1996 serosurvey	1	5.52	3.43049
1995/1996 serosurvey	0	0.3	0.216925
1995/1996 serosurvey	0	0.024	0.0197896
1995/1996 serosurvey	0	0.204	0.150497
1995/1996 serosurvey	0	0.696	0.481716
1995/1996 serosurvey	0	0.348	0.249698
1995/1996 serosurvey	1	0.005	0.00447323
1995/1996 serosurvey	0	0.084	0.0648955
1995/1996 serosurvey	1	0.005	0.00447323
1995/1996 serosurvey	0	1.8	1.18576
1995/1996 serosurvey	0	0.132	0.0996097
1995/1996 serosurvey	0	0.252	0.183876
1995/1996 serosurvey	0	0.588	0.410551
1995/1996 serosurvey	0	0.06	0.0471721
1995/1996 serosurvey	1	2.64	1.70482
1995/1996 serosurvey	0	1.092	0.7383
1995/1996 serosurvey	0	0.072	0.0560724
1995/1996 serosurvey	0	0.468	0.330667
1995/1996 serosurvey	1	0.005	0.00447323
1995/1996 serosurvey	0	0.072	0.0560724
1995/1996 serosurvey	0	0.228	0.167232
1995/1996 serosurvey	0	0.408	0.290338
1995/1996 serosurvey	0	1.68	1.11068
1995/1996 serosurvey	0	0.648	0.450164
1995/1996 serosurvey	0	0.168	0.125196
1995/1996 serosurvey	0	0.48	0.338699
1995/1996 serosurvey	0	1.08	0.730606
1995/1996 serosurvey	0	4.8	3.00479
1995/1996 serosurvey	1	0.005	0.00447323
1995/1996 serosurvey	0	0.684	0.473839
1995/1996 serosurvey	0	0.048	0.0381781
1995/1996 serosurvey	0	0.756	0.520998
1995/1996 serosurvey	0	0.732	0.505306
1995/1996 serosurvey	1	0.012	0.010258
1995/1996 serosurvey	0	0.552	0.386684
1995/1996 serosurvey	0	0.816	0.560119
1995/1996 serosurvey	0	0.624	0.434343
1995/1996 serosurvey	0	2.28	1.48361
1995/1996 serosurvey	0	0.72	0.497449
1995/1996 serosurvey	0	0.108	0.0823538
1995/1996 serosurvey	0	0.06	0.0471721
1995/1996 serosurvey	0	0.012	0.010258
1995/1996 serosurvey	0	0.684	0.473839
1995/1996 serosurvey	0	0.048	0.0381781
1995/1996 serosurvey	0	0.144	0.108175
1995/1996 serosurvey	0	0.108	0.0823538
1995/1996 serosurvey	0	0.048	0.0381781
1995/1996 serosurvey	0	0.204	0.150497
1995/1996 serosurvey	0	0.348	0.249698
1995/1996 serosurvey	0	0.024	0.0197896
1995/1996 serosurvey	0	0.005	0.00447323
1995/1996 serosurvey	0	0.156	0.116702
1995/1996 serosurvey	0	0.228	0.167232
1995/1996 serosurvey	0	0.005	0.00447323
1995/1996 serosurvey	1	0.005	0.00447323
1995/1996 serosurvey	0	0.005	0.00447323
1995/1996 serosurvey	0	0.576	0.402604
1995/1996 serosurvey	0	0.228	0.167232
1995/1996 serosurvey	0	0.36	0.257853
1995/1996 serosurvey	1	0.005	0.00447323
1995/1996 serosurvey	0	0.005	0.00447323
1995/1996 serosurvey	0	0.912	0.622405
1995/1996 serosurvey	0	0.084	0.0648955
1995/1996 serosurvey	0	0.012	0.010258
1995/1996 serosurvey	0	0.72	0.497449
1995/1996 serosurvey	0	0.012	0.010258
1995/1996 serosurvey	1	0.005	0.00447323
1995/1996 serosurvey	1	0.005	0.00447323
1995/1996 serosurvey	0	0.348	0.249698
1995/1996 serosurvey	0	0.012	0.010258
1995/1996 serosurvey	0	0.005	0.00447323
1995/1996 serosurvey	0	0.005	0.00447323
1995/1996 serosurvey	1	0.048	0.0381781
1995/1996 serosurvey	0	0.024	0.0197896
1995/1996 serosurvey	0	0.048	0.0381781
1995/1996 serosurvey	0	0.144	0.108175
1995/1996 serosurvey	0	0.005	0.00447323
1995/1996 serosurvey	0	0.036	0.0290651
1995/1996 serosurvey	0	0.156	0.116702
1995/1996 serosurvey	0	0.12	0.0910042
1995/1996 serosurvey	1	0.005	0.00447323
1995/1996 serosurvey	0	0.005	0.00447323
1995/1996 serosurvey	1	0.005	0.00447323
1995/1996 serosurvey	0	0.005	0.00447323
1995/1996 serosurvey	0	0.005	0.00447323
1995/1996 serosurvey	0	0.156	0.116702
1995/1996 serosurvey	0	0.072	0.0560724
1995/1996 serosurvey	0	0.005	0.00447323
1995/1996 serosurvey	0	1.44	0.959678
1995/1996 serosurvey	1	0.005	0.00447323
1995/1996 serosurvey	0	0.084	0.0648955
1995/1996 serosurvey	1	0.168	0.125196
1995/1996 serosurvey	0	0.42	0.298427
1995/1996 serosurvey	0	0.036	0.0290651
1995/1996 serosurvey	0	0.005	0.00447323
1995/1996 serosurvey	0	0.005	0.00447323
1995/1996 serosurvey	0	0.005	0.00447323
1995/1996 serosurvey	0	0.264	0.192167
1995/1996 serosurvey	0	0.156	0.116702
1995/1996 serosurvey	0	0.612	0.42642
1995/1996 serosurvey	0	0.54	0.37871
1995/1996 serosurvey	1	0.005	0.00447323
1995/1996 serosurvey	0	0.005	0.00447323
1995/1996 serosurvey	0	0.588	0.410551
1995/1996 serosurvey	0	0.18	0.133658
1995/1996 serosurvey	0	0.336	0.241528
1995/1996 serosurvey	0	0.204	0.150497
1995/1996 serosurvey	0	0.096	0.0736531
1995/1996 serosurvey	0	0.24	0.175565
1995/1996 serosurvey	0	0.024	0.0197896
1995/1996 serosurvey	0	0.12	0.0910042
1995/1996 serosurvey	0	0.005	0.00447323
1995/1996 serosurvey	0	0.072	0.0560724
1995/1996 serosurvey	1	0.005	0.00447323
1995/1996 serosurvey	0	0.528	0.370727
1995/1996 serosurvey	0	0.072	0.0560724
1995/1996 serosurvey	0	0.048	0.0381781
1995/1996 serosurvey	1	0.252	0.183876
1995/1996 serosurvey	1	0.005	0.00447323
1995/1996 serosurvey	0	0.048	0.0381781
1995/1996 serosurvey	0	0.005	0.00447323
1995/1996 serosurvey	0	0.108	0.0823538
1995/1996 serosurvey	0	0.005	0.00447323
1995/1996 serosurvey	0	0.852	0.583518
1995/1996 serosurvey	0	0.228	0.167232
1995/1996 serosurvey	0	0.276	0.200438
1995/1996 serosurvey	0	0.012	0.010258
1995/1996 serosurvey	0	0.36	0.257853
1995/1996 serosurvey	0	0.005	0.00447323
1995/1996 serosurvey	0	0.012	0.010258
1995/1996 serosurvey	0	0.78	0.536665
1995/1996 serosurvey	0	0.084	0.0648955
1995/1996 serosurvey	1	0.005	0.00447323
1995/1996 serosurvey	0	1.56	1.03533
1995/1996 serosurvey	0	0.324	0.233343
1995/1996 serosurvey	1	0.005	0.00447323
1995/1996 serosurvey	0	0.024	0.0197896
1995/1996 serosurvey	1	0.78	0.536665
1995/1996 serosurvey	0	0.048	0.0381781
1995/1996 serosurvey	0	0.06	0.0471721
1995/1996 serosurvey	1	0.005	0.00447323
1995/1996 serosurvey	0	0.372	0.265994
1995/1996 serosurvey	0	0.12	0.0910042
1995/1996 serosurvey	0	0.072	0.0560724
1995/1996 serosurvey	1	0.276	0.200438
1995/1996 serosurvey	0	0.005	0.00447323
1995/1996 serosurvey	0	0.048	0.0381781
1995/1996 serosurvey	1	0.432	0.306504
1995/1996 serosurvey	0	0.005	0.00447323
1995/1996 serosurvey	0	0.156	0.116702
1995/1996 serosurvey	0	4.8	3.00479
1995/1996 serosurvey	0	0.42	0.298427
1995/1996 serosurvey	1	0.005	0.00447323
1995/1996 serosurvey	1	0.005	0.00447323
1995/1996 serosurvey	1	0.005	0.00447323
1995/1996 serosurvey	0	0.12	0.0910042
1995/1996 serosurvey	0	0.192	0.142091
1995/1996 serosurvey	0	0.036	0.0290651
1995/1996 serosurvey	0	0.204	0.150497
1995/1996 serosurvey	0	0.096	0.0736531
1995/1996 serosurvey	1	0.005	0.00447323
1995/1996 serosurvey	0	0.036	0.0290651
1995/1996 serosurvey	0	0.204	0.150497
1995/1996 serosurvey	0	0.005	0.00447323
1995/1996 serosurvey	0	0.48	0.338699
1995/1996 serosurvey	0	0.756	0.520998
1995/1996 serosurvey	0	0.036	0.0290651
1995/1996 serosurvey	0	0.048	0.0381781
1995/1996 serosurvey	0	0.084	0.0648955
1995/1996 serosurvey	1	0.108	0.0823538
2006/2007 serosurvey	1			0.005
2006/2007 serosurvey	1			0.005
2006/2007 serosurvey	0			0.005
2006/2007 serosurvey	1			0.005
2006/2007 serosurvey	0			0.005
2006/2007 serosurvey	0			0.649166
2006/2007 serosurvey	0			0.0482184
2006/2007 serosurvey	1			0.005
2006/2007 serosurvey	0			0.201368
2006/2007 serosurvey	1			0.0147631
2006/2007 serosurvey	0			0.452834
2006/2007 serosurvey	0			0.0242559
2006/2007 serosurvey	1			2.30035
2006/2007 serosurvey	1			0.156702
2006/2007 serosurvey	0			0.005
2006/2007 serosurvey	0			0.005
2006/2007 serosurvey	1			0.0141035
2006/2007 serosurvey	0			0.005
2006/2007 serosurvey	0			0.416658
2006/2007 serosurvey	1			0.005
2006/2007 serosurvey	0			0.167069
2006/2007 serosurvey	1			0.005
2006/2007 serosurvey	0			0.005
2006/2007 serosurvey	0			0.005
2006/2007 serosurvey	0			0.005
2006/2007 serosurvey	0			0.005
2006/2007 serosurvey	0			0.005
2006/2007 serosurvey	0			0.751019
2006/2007 serosurvey	0			0.005
2006/2007 serosurvey	0			0.532718
2006/2007 serosurvey	1			0.005
2006/2007 serosurvey	0			0.0833848
2006/2007 serosurvey	0			0.005
2006/2007 serosurvey	0			0.0356589
2006/2007 serosurvey	0			0.0437249
2006/2007 serosurvey	0			0.0764037
2006/2007 serosurvey	0			0.0125076
2006/2007 serosurvey	0			0.0113339
2006/2007 serosurvey	0			0.261415
2006/2007 serosurvey	1			0.005
2006/2007 serosurvey	1			0.0604186
2006/2007 serosurvey	0			0.0489718
2006/2007 serosurvey	1			0.005
2006/2007 serosurvey	1			0.005
2006/2007 serosurvey	1			0.150172
2006/2007 serosurvey	0			0.005
2006/2007 serosurvey	1			0.005
2006/2007 serosurvey	0			0.0681627
2006/2007 serosurvey	0			0.005
2006/2007 serosurvey	0			0.666675
2006/2007 serosurvey	1			0.005
2006/2007 serosurvey	1			0.005
2006/2007 serosurvey	1			0.188832
2006/2007 serosurvey	0			0.0141446
2006/2007 serosurvey	1			0.005
2006/2007 serosurvey	0			0.0143532
2006/2007 serosurvey	0			0.134734
2006/2007 serosurvey	0			0.005
2006/2007 serosurvey	0			0.127383
2006/2007 serosurvey	0			0.0651971
2006/2007 serosurvey	0			0.0619334
2006/2007 serosurvey	0			0.571169
2006/2007 serosurvey	1			0.005
2006/2007 serosurvey	1			0.330557
2006/2007 serosurvey	0			0.134048
2006/2007 serosurvey	0			0.01879
2006/2007 serosurvey	0			0.005
2006/2007 serosurvey	0			0.0174311
2006/2007 serosurvey	0			0.526338
2006/2007 serosurvey	1			0.180513
2006/2007 serosurvey	1			0.005
2006/2007 serosurvey	0			0.005
2006/2007 serosurvey	1			0.0762656
2006/2007 serosurvey	0			1.31517
2006/2007 serosurvey	1			0.0421069
2006/2007 serosurvey	0			0.297119
2006/2007 serosurvey	0			0.652371
2006/2007 serosurvey	1			0.005
2006/2007 serosurvey	0			0.394903
2006/2007 serosurvey	1			0.005
2006/2007 serosurvey	0			0.005
2006/2007 serosurvey	0			0.923905
2006/2007 serosurvey	1			0.005
2006/2007 serosurvey	0			0.11147
2006/2007 serosurvey	0			0.102811
2006/2007 serosurvey	0			0.0455637
2006/2007 serosurvey	0			0.392751
2006/2007 serosurvey	1			0.19519
2006/2007 serosurvey	0			0.145155
2006/2007 serosurvey	0			0.246912
2006/2007 serosurvey	0			0.10803
2006/2007 serosurvey	1			0.005
2006/2007 serosurvey	1			0.005
2006/2007 serosurvey	1			0.146408
2006/2007 serosurvey	0			0.0266242
2006/2007 serosurvey	1			0.0128015
2006/2007 serosurvey	0			0.0429778
2006/2007 serosurvey	0			0.152763
2006/2007 serosurvey	0			0.0997593
2006/2007 serosurvey	0			0.293594
2006/2007 serosurvey	0			0.0964607
2006/2007 serosurvey	1			0.005
2006/2007 serosurvey	0			0.14932
2006/2007 serosurvey	1			0.005
2006/2007 serosurvey	0			0.144815
2006/2007 serosurvey	0			0.130837
2006/2007 serosurvey	1			0.005
2006/2007 serosurvey	0			0.191486
2006/2007 serosurvey	0			0.319748
2006/2007 serosurvey	0			0.240406
2006/2007 serosurvey	0			0.0861712
2006/2007 serosurvey	1			0.325525
2006/2007 serosurvey	0			0.005
2006/2007 serosurvey	1			0.005
2006/2007 serosurvey	0			0.117815
2006/2007 serosurvey	0			0.213529
2006/2007 serosurvey	0			0.19855
2006/2007 serosurvey	0			0.320339
2006/2007 serosurvey	0			0.0207057
2006/2007 serosurvey	0			0.118889
2006/2007 serosurvey	0			0.005
2006/2007 serosurvey	0			1.73377
2006/2007 serosurvey	1			0.179507
2006/2007 serosurvey	1			0.005
2006/2007 serosurvey	0			0.0259965
2006/2007 serosurvey	0			0.23075
2006/2007 serosurvey	0			0.0248958
2006/2007 serosurvey	0			0.0313829
2006/2007 serosurvey	0			0.154524
2006/2007 serosurvey	0			0.2017
2006/2007 serosurvey	0			0.005
2006/2007 serosurvey	0			0.195269
2006/2007 serosurvey	1			0.0774599
2006/2007 serosurvey	0			0.0297697
2006/2007 serosurvey	0			0.284793
2006/2007 serosurvey	0			0.0195268
2006/2007 serosurvey	0			0.0885244
2006/2007 serosurvey	0			0.005
2006/2007 serosurvey	1			0.005
2006/2007 serosurvey	0			0.005
2006/2007 serosurvey	0			0.0198672
2006/2007 serosurvey	1			0.005
2006/2007 serosurvey	1			0.28433
2006/2007 serosurvey	1			0.005
2006/2007 serosurvey	0			0.005
2006/2007 serosurvey	1			0.0525271
2006/2007 serosurvey	0			0.005
2006/2007 serosurvey	0			0.301915
2006/2007 serosurvey	0			0.0334752
2006/2007 serosurvey	0			0.0678671
2006/2007 serosurvey	0			0.005
2006/2007 serosurvey	0			0.0470909
2006/2007 serosurvey	0			0.0159594
2006/2007 serosurvey	1			0.005
2006/2007 serosurvey	1			0.005
2006/2007 serosurvey	0			0.005
2006/2007 serosurvey	0			0.0642849
2006/2007 serosurvey	0			0.005
2006/2007 serosurvey	0			0.149387
2006/2007 serosurvey	0			0.005
2006/2007 serosurvey	0			0.0569283
2006/2007 serosurvey	0			0.0159365
2006/2007 serosurvey	0			0.005
2006/2007 serosurvey	0			0.0410114
2006/2007 serosurvey	0			0.476197
2006/2007 serosurvey	0			0.0511329
2006/2007 serosurvey	0			0.0185112
2006/2007 serosurvey	0			0.375493
2006/2007 serosurvey	0			0.898014
2006/2007 serosurvey	0			0.222524
2006/2007 serosurvey	0			0.0909328
2006/2007 serosurvey	0			0.0180741
2006/2007 serosurvey	0			0.005
2006/2007 serosurvey	0			0.549251
2006/2007 serosurvey	0			0.005
2006/2007 serosurvey	0			0.124162
2006/2007 serosurvey	0			0.105722
2006/2007 serosurvey	0			0.005
2006/2007 serosurvey	0			0.401511
2006/2007 serosurvey	0			0.136249
2006/2007 serosurvey	0			0.666924
2006/2007 serosurvey	0			0.0307957
2006/2007 serosurvey	0			0.005
2006/2007 serosurvey	0			0.0587219
2006/2007 serosurvey	0			0.218309
2006/2007 serosurvey	0			0.005
2006/2007 serosurvey	0			0.573084
2006/2007 serosurvey	0			0.211231
2006/2007 serosurvey	0			0.311257
2006/2007 serosurvey	0			0.180086
2006/2007 serosurvey	0			0.111307
2006/2007 serosurvey	0			0.331727
2006/2007 serosurvey	0			0.579534
2006/2007 serosurvey	0			0.327072
2006/2007 serosurvey	0			0.0404376
2006/2007 serosurvey	0			0.785066
2006/2007 serosurvey	0			0.0360784
2006/2007 serosurvey	0			0.628811
2006/2007 serosurvey	0			1.06576
2006/2007 serosurvey	0			1.17187
2006/2007 serosurvey	0			0.0164383
2006/2007 serosurvey	0			0.005
2006/2007 serosurvey	0			1.24469
2006/2007 serosurvey	0			0.005
2006/2007 serosurvey	0			3.01599
2006/2007 serosurvey	0			0.684959
2006/2007 serosurvey	0			0.112111
2006/2007 serosurvey	0			0.109115
2006/2007 serosurvey	0			0.118162
2006/2007 serosurvey	0			3.11816
2006/2007 serosurvey	0			0.160069
2006/2007 serosurvey	0			0.005
2006/2007 serosurvey	0			0.005
2006/2007 serosurvey	0			0.0460347
2006/2007 serosurvey	0			0.125968
2006/2007 serosurvey	0			0.342838
2006/2007 serosurvey	0			0.323063
2006/2007 serosurvey	0			3.31437
2006/2007 serosurvey	0			1.67844
2006/2007 serosurvey	0			0.518371
2006/2007 serosurvey	0			0.0142133
2006/2007 serosurvey	0			0.0844791
2006/2007 serosurvey	0			0.0227302
2006/2007 serosurvey	0			0.005
2006/2007 serosurvey	0			0.0888579
2006/2007 serosurvey	0			1.3018
2006/2007 serosurvey	0			0.0505469
2006/2007 serosurvey	0			0.67966
2006/2007 serosurvey	0			0.0488311
2006/2007 serosurvey	0			0.0156762
2006/2007 serosurvey	0			0.130596
2006/2007 serosurvey	0			0.439657
2006/2007 serosurvey	1			0.378155
2006/2007 serosurvey	1			0.178857
2006/2007 serosurvey	0			0.289665
2006/2007 serosurvey	0			0.280138
2006/2007 serosurvey	1			0.005
2006/2007 serosurvey	0			0.274571
2006/2007 serosurvey	0			1.0386
2006/2007 serosurvey	0			0.0132541
2006/2007 serosurvey	0			0.005
2006/2007 serosurvey	0			0.286249
2006/2007 serosurvey	0			0.0330941
2006/2007 serosurvey	1			0.005
2006/2007 serosurvey	0			0.0682857
2006/2007 serosurvey	0			1.86702
2006/2007 serosurvey	0			0.16296
2006/2007 serosurvey	1			0.298201
2006/2007 serosurvey	0			0.0573494
2006/2007 serosurvey	0			0.005
2006/2007 serosurvey	0			0.680082
2006/2007 serosurvey	0			1.21027
2006/2007 serosurvey	0			0.0786146
2006/2007 serosurvey	0			0.119492
2006/2007 serosurvey	0			0.005
2006/2007 serosurvey	0			0.0463921
2006/2007 serosurvey	0			0.569714
2006/2007 serosurvey	0			0.156596
2006/2007 serosurvey	0			0.248459
2006/2007 serosurvey	1			0.005
2006/2007 serosurvey	0			0.458593
2006/2007 serosurvey	1			0.005
2006/2007 serosurvey	0			0.0335024
2006/2007 serosurvey	0			0.408821
2006/2007 serosurvey	0			0.305301
2006/2007 serosurvey	0			0.0476313
2006/2007 serosurvey	0			0.005
2006/2007 serosurvey	0			0.214999
2006/2007 serosurvey	0			0.21041
2006/2007 serosurvey	0			0.121184
2006/2007 serosurvey	0			0.005
2006/2007 serosurvey	0			0.005
2006/2007 serosurvey	0			0.541703
2006/2007 serosurvey	0			0.0145091
2006/2007 serosurvey	0			0.0566379
2006/2007 serosurvey	0			0.741837
2006/2007 serosurvey	0			0.0366316
2006/2007 serosurvey	0			0.563941
2006/2007 serosurvey	0			0.0754092
2006/2007 serosurvey	0			0.340842
2006/2007 serosurvey	0			0.49769
2006/2007 serosurvey	0			0.180149
2006/2007 serosurvey	0			0.005
2006/2007 serosurvey	0			0.161336
2006/2007 serosurvey	0			0.0988081
2006/2007 serosurvey	0			0.279532
2006/2007 serosurvey	0			0.0103742
2006/2007 serosurvey	0			2.59216
2006/2007 serosurvey	1			0.005
2006/2007 serosurvey	0			0.005
2006/2007 serosurvey	0			0.0851839
2006/2007 serosurvey	0			0.0282934
2006/2007 serosurvey	0			0.0276454
2006/2007 serosurvey	0			0.0453504
2006/2007 serosurvey	0			2.13475
2006/2007 serosurvey	0			0.387999
2006/2007 serosurvey	0			0.005
2006/2007 serosurvey	0			1.54442
2006/2007 serosurvey	0			0.005
2006/2007 serosurvey	0			0.450694
2006/2007 serosurvey	0			0.005
2006/2007 serosurvey	0			3.82776
2006/2007 serosurvey	0			0.0331894
2006/2007 serosurvey	1			1.47401
2006/2007 serosurvey	0			0.005
2006/2007 serosurvey	0			0.345851
2006/2007 serosurvey	0			0.0279568
2006/2007 serosurvey	0			0.0832558
2006/2007 serosurvey	0			0.743998
2006/2007 serosurvey	0			0.389915
2006/2007 serosurvey	1			0.305968
2006/2007 serosurvey	1			0.005
2006/2007 serosurvey	0			0.005
2006/2007 serosurvey	0			0.0518958
2006/2007 serosurvey	1			0.162939
2006/2007 serosurvey	1			0.234492
2006/2007 serosurvey	0			0.0616398
2006/2007 serosurvey	0			0.133864
2006/2007 serosurvey	0			0.005
2006/2007 serosurvey	1			0.147449
2006/2007 serosurvey	1			0.424852
2006/2007 serosurvey	1			0.005
2006/2007 serosurvey	0			0.219636
2006/2007 serosurvey	1			0.0116333
2006/2007 serosurvey	1			0.005
2006/2007 serosurvey	0			0.158096
2006/2007 serosurvey	0			0.005
2006/2007 serosurvey	0			0.0790499
2006/2007 serosurvey	0			0.0223195
2006/2007 serosurvey	0			0.005
2006/2007 serosurvey	1			0.005
2006/2007 serosurvey	0			0.424388
2006/2007 serosurvey	0			0.0583325
2006/2007 serosurvey	0			0.017803
2006/2007 serosurvey	1			0.480792
2006/2007 serosurvey	1			0.0290618
2006/2007 serosurvey	0			0.005
2006/2007 serosurvey	0			0.124081
2006/2007 serosurvey	1			0.491987
2006/2007 serosurvey	1			0.0973207
2006/2007 serosurvey	1			0.133716
2006/2007 serosurvey	0			0.612329
2006/2007 serosurvey	0			0.005
2006/2007 serosurvey	0			0.0294388
2006/2007 serosurvey	1			0.005
2006/2007 serosurvey	1			0.0616009
2006/2007 serosurvey	1			0.005
2006/2007 serosurvey	1			0.005
2006/2007 serosurvey	1			0.357713
2006/2007 serosurvey	1			0.0422603
2006/2007 serosurvey	0			0.0393162
2006/2007 serosurvey	0			0.254311
2006/2007 serosurvey	1			0.0128261
2006/2007 serosurvey	0			0.281425
2006/2007 serosurvey	1			0.005
2006/2007 serosurvey	0			0.223531
2006/2007 serosurvey	0			0.005
2006/2007 serosurvey	1			0.194169
2006/2007 serosurvey	1			0.005
2006/2007 serosurvey	0			0.517362
2006/2007 serosurvey	0			1.28935
2006/2007 serosurvey	0			2.51787
2006/2007 serosurvey	1			0.005
2006/2007 serosurvey	1			0.0370407
2006/2007 serosurvey	1			0.0380498
2006/2007 serosurvey	0			0.0786129
2006/2007 serosurvey	1			0.040887
2006/2007 serosurvey	1			0.005
2006/2007 serosurvey	1			0.005
2006/2007 serosurvey	1			0.005
2006/2007 serosurvey	1			0.005
2006/2007 serosurvey	1			0.005
2006/2007 serosurvey	1			0.005
2006/2007 serosurvey	0			0.707678
2006/2007 serosurvey	0			0.698611
2006/2007 serosurvey	1			1.62034
2006/2007 serosurvey	0			0.005
2006/2007 serosurvey	0			0.0167204
2006/2007 serosurvey	0			0.47967
2006/2007 serosurvey	1			0.005
2006/2007 serosurvey	0			0.005
2006/2007 serosurvey	0			1.31448
2006/2007 serosurvey	1			0.005
2006/2007 serosurvey	0			0.0218926
2006/2007 serosurvey	0			0.038911
2006/2007 serosurvey	1			0.005
2006/2007 serosurvey	0			2.13231
2006/2007 serosurvey	1			0.513915
2006/2007 serosurvey	0			0.005
2006/2007 serosurvey	0			0.709343
2006/2007 serosurvey	0			0.0179882
2006/2007 serosurvey	1			0.005
2006/2007 serosurvey	1			0.005
2006/2007 serosurvey	0			0.0515079
2006/2007 serosurvey	0			0.66835
2006/2007 serosurvey	1			0.005
2006/2007 serosurvey	1			0.119787
2006/2007 serosurvey	0			0.593649
2006/2007 serosurvey	1			0.005
2006/2007 serosurvey	1			0.0360784
2006/2007 serosurvey	1			0.005
2006/2007 serosurvey	1			0.005
2006/2007 serosurvey	1			0.0733951
2006/2007 serosurvey	0			0.433099
2006/2007 serosurvey	0			0.363993
2006/2007 serosurvey	1			0.005
2006/2007 serosurvey	0			0.201757
2006/2007 serosurvey	0			0.144462
2006/2007 serosurvey	0			0.411871
2006/2007 serosurvey	1			0.005
2006/2007 serosurvey	0			0.005
2006/2007 serosurvey	0			0.005
2006/2007 serosurvey	1			0.005
2006/2007 serosurvey	0			0.176183
2006/2007 serosurvey	0			0.0282517
2006/2007 serosurvey	1			0.005
2006/2007 serosurvey	0			0.187694
2006/2007 serosurvey	1			0.0952937
2006/2007 serosurvey	0			0.0842987
2006/2007 serosurvey	0			0.005
2006/2007 serosurvey	1			0.0969821
2006/2007 serosurvey	0			0.005
2006/2007 serosurvey	1			0.005
2006/2007 serosurvey	1			1.67582
2006/2007 serosurvey	1			0.005
2006/2007 serosurvey	1			0.005
2006/2007 serosurvey	1			0.0769331
2006/2007 serosurvey	1			0.12771
2006/2007 serosurvey	1			0.288974
2006/2007 serosurvey	0			1.22309
2006/2007 serosurvey	1			0.005
2006/2007 serosurvey	1			0.005
2006/2007 serosurvey	0			0.0137207
2006/2007 serosurvey	0			0.138491
2006/2007 serosurvey	0			0.0217583
2006/2007 serosurvey	0			0.0352863
2006/2007 serosurvey	0			0.0312142
2006/2007 serosurvey	0			0.215231
2006/2007 serosurvey	0			0.0269884
2006/2007 serosurvey	1			0.005
2006/2007 serosurvey	0			0.005
2006/2007 serosurvey	0			0.0110816
2006/2007 serosurvey	0			0.215643
2006/2007 serosurvey	0			0.0512473
2006/2007 serosurvey	0			0.162387
2006/2007 serosurvey	1			0.0744649
2006/2007 serosurvey	0			0.291257
2006/2007 serosurvey	0			0.0223084
2006/2007 serosurvey	0			0.308741
2006/2007 serosurvey	0			0.005
2006/2007 serosurvey	0			0.385101
2006/2007 serosurvey	1			0.005
2006/2007 serosurvey	0			0.0554678
2006/2007 serosurvey	1			0.0129843
2006/2007 serosurvey	1			0.005
2006/2007 serosurvey	0			0.005
2006/2007 serosurvey	0			0.262211
2006/2007 serosurvey	0			0.0605539
2006/2007 serosurvey	0			0.0121165
2006/2007 serosurvey	1			0.005
2006/2007 serosurvey	0			0.626431
2006/2007 serosurvey	0			0.106661
2006/2007 serosurvey	1			0.118578
2006/2007 serosurvey	0			0.0558571
2006/2007 serosurvey	0			0.172686
2006/2007 serosurvey	0			0.226563
2006/2007 serosurvey	0			0.118578
2006/2007 serosurvey	0			0.696716
2006/2007 serosurvey	0			0.005
2006/2007 serosurvey	0			0.137559
2006/2007 serosurvey	0			0.152784
2006/2007 serosurvey	0			0.0344423
2006/2007 serosurvey	1			0.005
2006/2007 serosurvey	0			0.0230899
2006/2007 serosurvey	0			1.01214
2006/2007 serosurvey	0			0.261315
2006/2007 serosurvey	0			2.33658
2006/2007 serosurvey	0			0.0549483
2006/2007 serosurvey	0			0.20595
2006/2007 serosurvey	0			0.005
2006/2007 serosurvey	0			0.0187182
2006/2007 serosurvey	0			0.0737027
2006/2007 serosurvey	0			0.853311
2006/2007 serosurvey	0			0.0139715
2006/2007 serosurvey	0			0.0162812
2006/2007 serosurvey	0			0.416194
2006/2007 serosurvey	0			0.0510049
2006/2007 serosurvey	0			0.156563
2006/2007 serosurvey	1			0.779176
2006/2007 serosurvey	0			0.0935363
2006/2007 serosurvey	1			0.0640505
2006/2007 serosurvey	0			0.226518
2006/2007 serosurvey	1			0.0523428
2006/2007 serosurvey	0			0.0725775
2006/2007 serosurvey	0			0.672052
2006/2007 serosurvey	0			0.156575
2006/2007 serosurvey	0			0.809224
2006/2007 serosurvey	0			0.0164456
2006/2007 serosurvey	0			0.164054
2006/2007 serosurvey	0			0.0925449
2006/2007 serosurvey	0			0.0861162
2006/2007 serosurvey	1			1.3794
2006/2007 serosurvey	1			0.0203043
2006/2007 serosurvey	0			0.0683872
2006/2007 serosurvey	1			0.005
2006/2007 serosurvey	1			0.0558538
2006/2007 serosurvey	0			0.0511714
[truncated: 1,011 more rows]

## Sheet: table3_fig.3
Study	Gender	Age	Dtx_ToBI	Dtx_ToBI_formula	Dtx_MIA
1995/1996 serosurvey	2	19	0.564	0.394648
1995/1996 serosurvey	1	14	0.492	0.346721
1995/1996 serosurvey	1	13	0.444	0.31457
1995/1996 serosurvey	2	12	0.588	0.410551
1995/1996 serosurvey	1	15	1.56	1.03533
1995/1996 serosurvey	2	13	0.636	0.442257
1995/1996 serosurvey	1	27	0.852	0.583518
1995/1996 serosurvey	2	26	0.18	0.133658
1995/1996 serosurvey	2	23	0.192	0.142091
1995/1996 serosurvey	1	28	0.012	0.010258
1995/1996 serosurvey	1	13	0.084	0.0648955
1995/1996 serosurvey	2	11	0.492	0.346721
1995/1996 serosurvey	2	18	0.144	0.108175
1995/1996 serosurvey	1	13	0.408	0.290338
1995/1996 serosurvey	2	23	0.564	0.394648
1995/1996 serosurvey	2	11	0.984	0.668894
1995/1996 serosurvey	2	32	0.132	0.0996097
1995/1996 serosurvey	2	31	0.072	0.0560724
1995/1996 serosurvey	1	16	0.42	0.298427
1995/1996 serosurvey	1	16	0.036	0.0290651
1995/1996 serosurvey	1	17	0.048	0.0381781
1995/1996 serosurvey	1	10	0.144	0.108175
1995/1996 serosurvey	2	13	0.168	0.125196
1995/1996 serosurvey	2	16	0.408	0.290338
1995/1996 serosurvey	2	25	0.168	0.125196
1995/1996 serosurvey	1	24	0.12	0.0910042
1995/1996 serosurvey	1	16	0.756	0.520998
1995/1996 serosurvey	1	11	1.164	0.78437
1995/1996 serosurvey	2	12	0.348	0.249698
1995/1996 serosurvey	2	19	0.636	0.442257
1995/1996 serosurvey	2	17	0.288	0.20869
1995/1996 serosurvey	1	11	0.132	0.0996097
1995/1996 serosurvey	2	11	0.504	0.354733
1995/1996 serosurvey	1	18	0.24	0.175565
1995/1996 serosurvey	1	20	0.42	0.298427
1995/1996 serosurvey	2	24	0.372	0.265994
1995/1996 serosurvey	2	24	0.912	0.622405
1995/1996 serosurvey	2	21	1.8	1.18576
1995/1996 serosurvey	1	32	0.264	0.192167
1995/1996 serosurvey	1	14	0.072	0.0560724
1995/1996 serosurvey	2	18	0.228	0.167232
1995/1996 serosurvey	2	10	0.168	0.125196
1995/1996 serosurvey	2	24	0.192	0.142091
1995/1996 serosurvey	2	32	0.012	0.010258
1995/1996 serosurvey	2	32	0.084	0.0648955
1995/1996 serosurvey	2	15	0.048	0.0381781
1995/1996 serosurvey	2	11	1.44	0.959678
1995/1996 serosurvey	1	11	0.432	0.306504
1995/1996 serosurvey	1	14	1.32	0.883694
1995/1996 serosurvey	2	26	0.324	0.233343
1995/1996 serosurvey	2	12	0.036	0.0290651
1995/1996 serosurvey	2	20	0.168	0.125196
1995/1996 serosurvey	2	16	0.36	0.257853
1995/1996 serosurvey	1	15	0.096	0.0736531
1995/1996 serosurvey	2	14	0.216	0.158877
1995/1996 serosurvey	1	18	0.012	0.010258
1995/1996 serosurvey	1	12	0.192	0.142091
1995/1996 serosurvey	2	11	0.192	0.142091
1995/1996 serosurvey	1	14	0.036	0.0290651
1995/1996 serosurvey	2	14	0.972	0.661158
1995/1996 serosurvey	2	24	0.036	0.0290651
1995/1996 serosurvey	2	13	0.78	0.536665
1995/1996 serosurvey	2	15	0.444	0.31457
1995/1996 serosurvey	2	14	0.396	0.282236
1995/1996 serosurvey	2	17	0.048	0.0381781
1995/1996 serosurvey	1	23	0.144	0.108175
1995/1996 serosurvey	2	28	0.168	0.125196
1995/1996 serosurvey	2	13	0.168	0.125196
1995/1996 serosurvey	2	15	0.9	0.614638
1995/1996 serosurvey	2	14	0.228	0.167232
1995/1996 serosurvey	1	13	0.228	0.167232
1995/1996 serosurvey	1	10	0.828	0.567924
1995/1996 serosurvey	2	10	3.36	2.14273
1995/1996 serosurvey	2	10	0.324	0.233343
1995/1996 serosurvey	1	19	0.852	0.583518
1995/1996 serosurvey	1	25	1.44	0.959678
1995/1996 serosurvey	2	26	0.036	0.0290651
1995/1996 serosurvey	2	13	0.564	0.394648
1995/1996 serosurvey	2	20	0.312	0.225142
1995/1996 serosurvey	2	19	0.132	0.0996097
1995/1996 serosurvey	2	22	0.3	0.216925
1995/1996 serosurvey	1	20	0.168	0.125196
1995/1996 serosurvey	2	18	0.144	0.108175
1995/1996 serosurvey	1	12	0.048	0.0381781
1995/1996 serosurvey	1	15	0.792	0.544489
1995/1996 serosurvey	1	15	0.048	0.0381781
1995/1996 serosurvey	1	14	0.54	0.37871
1995/1996 serosurvey	2	12	2.04	1.33514
1995/1996 serosurvey	1	15	1.056	0.715206
1995/1996 serosurvey	1	13	0.06	0.0471721
1995/1996 serosurvey	2	13	0.18	0.133658
1995/1996 serosurvey	2	17	0.132	0.0996097
1995/1996 serosurvey	2	24	0.084	0.0648955
1995/1996 serosurvey	2	34	0.072	0.0560724
1995/1996 serosurvey	2	28	0.108	0.0823538
1995/1996 serosurvey	2	22	0.228	0.167232
1995/1996 serosurvey	1	22	0.024	0.0197896
1995/1996 serosurvey	2	21	0.036	0.0290651
1995/1996 serosurvey	2	18	0.492	0.346721
1995/1996 serosurvey	2	14	0.036	0.0290651
1995/1996 serosurvey	2	14	0.168	0.125196
1995/1996 serosurvey	1	20	0.216	0.158877
1995/1996 serosurvey	2	18	0.24	0.175565
1995/1996 serosurvey	2	16	0.444	0.31457
1995/1996 serosurvey	2	15	0.036	0.0290651
1995/1996 serosurvey	2	15	1.56	1.03533
1995/1996 serosurvey	2	15	0.204	0.150497
1995/1996 serosurvey	1	11	0.972	0.661158
1995/1996 serosurvey	1	17	0.072	0.0560724
1995/1996 serosurvey	1	12	0.444	0.31457
1995/1996 serosurvey	1	16	0.372	0.265994
1995/1996 serosurvey	2	18	0.192	0.142091
1995/1996 serosurvey	2	23	0.024	0.0197896
1995/1996 serosurvey	2	15	0.96	0.653418
1995/1996 serosurvey	2	10	0.036	0.0290651
1995/1996 serosurvey	2	27	0.24	0.175565
1995/1996 serosurvey	2	28	0.372	0.265994
1995/1996 serosurvey	1	10	0.456	0.322624
1995/1996 serosurvey	2	10	0.636	0.442257
1995/1996 serosurvey	1	16	0.6	0.41849
1995/1996 serosurvey	1	14	0.072	0.0560724
1995/1996 serosurvey	1	14	0.132	0.0996097
1995/1996 serosurvey	1	12	0.252	0.183876
1995/1996 serosurvey	2	12	0.348	0.249698
1995/1996 serosurvey	2	16	0.144	0.108175
1995/1996 serosurvey	2	15	1.56	1.03533
1995/1996 serosurvey	1	20	0.036	0.0290651
1995/1996 serosurvey	2	23	0.408	0.290338
1995/1996 serosurvey	1	17	0.084	0.0648955
1995/1996 serosurvey	2	16	0.036	0.0290651
1995/1996 serosurvey	2	13	0.384	0.274122
1995/1996 serosurvey	2	11	0.756	0.520998
1995/1996 serosurvey	2	19	0.984	0.668894
1995/1996 serosurvey	2	12	0.588	0.410551
1995/1996 serosurvey	1	18	0.048	0.0381781
1995/1996 serosurvey	2	10	0.972	0.661158
1995/1996 serosurvey	1	17	0.048	0.0381781
1995/1996 serosurvey	1	11	0.192	0.142091
1995/1996 serosurvey	2	25	0.168	0.125196
1995/1996 serosurvey	1	21	0.156	0.116702
1995/1996 serosurvey	1	13	0.096	0.0736531
1995/1996 serosurvey	1	11	2.16	1.40948
1995/1996 serosurvey	2	14	0.48	0.338699
1995/1996 serosurvey	2	22	0.168	0.125196
1995/1996 serosurvey	2	19	0.072	0.0560724
1995/1996 serosurvey	2	10	0.972	0.661158
1995/1996 serosurvey	1	12	0.84	0.575724
1995/1996 serosurvey	1	17	0.528	0.370727
1995/1996 serosurvey	1	15	0.3	0.216925
1995/1996 serosurvey	1	15	0.228	0.167232
1995/1996 serosurvey	2	15	0.048	0.0381781
1995/1996 serosurvey	1	16	0.42	0.298427
1995/1996 serosurvey	2	11	0.456	0.322624
1995/1996 serosurvey	1	14	0.96	0.653418
1995/1996 serosurvey	1	14	0.444	0.31457
1995/1996 serosurvey	1	18	0.216	0.158877
1995/1996 serosurvey	2	18	0.336	0.241528
1995/1996 serosurvey	1	13	1.32	0.883694
1995/1996 serosurvey	1	15	0.396	0.282236
1995/1996 serosurvey	2	19	0.18	0.133658
1995/1996 serosurvey	2	18	0.108	0.0823538
1995/1996 serosurvey	1	23	0.264	0.192167
1995/1996 serosurvey	1	19	0.252	0.183876
1995/1996 serosurvey	1	14	0.228	0.167232
1995/1996 serosurvey	1	19	0.024	0.0197896
1995/1996 serosurvey	2	12	1.32	0.883694
1995/1996 serosurvey	2	15	0.408	0.290338
1995/1996 serosurvey	1	14	0.192	0.142091
1995/1996 serosurvey	2	12	0.024	0.0197896
1995/1996 serosurvey	1	10	0.072	0.0560724
1995/1996 serosurvey	1	32	0.312	0.225142
1995/1996 serosurvey	2	25	0.12	0.0910042
1995/1996 serosurvey	2	28	0.048	0.0381781
1995/1996 serosurvey	2	27	0.624	0.434343
1995/1996 serosurvey	2	20	0.684	0.473839
1995/1996 serosurvey	1	14	0.36	0.257853
1995/1996 serosurvey	1	13	0.36	0.257853
1995/1996 serosurvey	1	12	0.48	0.338699
1995/1996 serosurvey	1	15	0.072	0.0560724
1995/1996 serosurvey	1	18	0.744	0.513155
1995/1996 serosurvey	1	16	1.44	0.959678
1995/1996 serosurvey	1	24	0.408	0.290338
1995/1996 serosurvey	2	31	0.084	0.0648955
1995/1996 serosurvey	1	24	0.384	0.274122
1995/1996 serosurvey	1	12	0.3	0.216925
1995/1996 serosurvey	1	14	0.18	0.133658
1995/1996 serosurvey	2	17	0.48	0.338699
1995/1996 serosurvey	2	17	0.948	0.645672
1995/1996 serosurvey	1	11	2.28	1.48361
1995/1996 serosurvey	2	15	0.06	0.0471721
1995/1996 serosurvey	2	15	0.024	0.0197896
1995/1996 serosurvey	1	15	0.024	0.0197896
1995/1996 serosurvey	1	13	0.132	0.0996097
1995/1996 serosurvey	1	13	0.048	0.0381781
1995/1996 serosurvey	2	12	0.288	0.20869
1995/1996 serosurvey	2	21	0.024	0.0197896
1995/1996 serosurvey	1	10	0.432	0.306504
1995/1996 serosurvey	2	23	0.12	0.0910042
1995/1996 serosurvey	1	17	0.108	0.0823538
1995/1996 serosurvey	1	32	0.084	0.0648955
1995/1996 serosurvey	2	22	0.06	0.0471721
1995/1996 serosurvey	1	16	0.204	0.150497
1995/1996 serosurvey	2	16	0.276	0.200438
1995/1996 serosurvey	2	13	0.048	0.0381781
1995/1996 serosurvey	2	12	0.732	0.505306
1995/1996 serosurvey	1	14	0.852	0.583518
1995/1996 serosurvey	2	16	0.168	0.125196
1995/1996 serosurvey	2	18	0.156	0.116702
1995/1996 serosurvey	2	30	0.204	0.150497
1995/1996 serosurvey	2	10	0.312	0.225142
1995/1996 serosurvey	1	14	0.156	0.116702
1995/1996 serosurvey	1	11	0.54	0.37871
1995/1996 serosurvey	2	12	0.72	0.497449
1995/1996 serosurvey	2	10	0.9	0.614638
1995/1996 serosurvey	2	15	0.024	0.0197896
1995/1996 serosurvey	2	11	0.432	0.306504
1995/1996 serosurvey	2	14	0.408	0.290338
1995/1996 serosurvey	1	14	0.156	0.116702
1995/1996 serosurvey	2	20	0.36	0.257853
1995/1996 serosurvey	2	14	0.552	0.386684
1995/1996 serosurvey	1	12	1.92	1.26057
1995/1996 serosurvey	1	24	0.18	0.133658
1995/1996 serosurvey	1	12	0.456	0.322624
1995/1996 serosurvey	2	14	0.24	0.175565
1995/1996 serosurvey	2	24	0.408	0.290338
1995/1996 serosurvey	1	21	0.048	0.0381781
1995/1996 serosurvey	1	14	0.36	0.257853
1995/1996 serosurvey	1	11	0.66	0.458063
1995/1996 serosurvey	2	14	0.168	0.125196
1995/1996 serosurvey	1	12	0.24	0.175565
1995/1996 serosurvey	2	18	0.06	0.0471721
1995/1996 serosurvey	2	20	0.096	0.0736531
1995/1996 serosurvey	2	22	0.3	0.216925
1995/1996 serosurvey	2	21	0.312	0.225142
1995/1996 serosurvey	2	20	0.252	0.183876
1995/1996 serosurvey	2	22	0.012	0.010258
1995/1996 serosurvey	1	34	0.048	0.0381781
1995/1996 serosurvey	2	24	0.252	0.183876
1995/1996 serosurvey	1	10	1.32	0.883694
1995/1996 serosurvey	2	10	0.048	0.0381781
1995/1996 serosurvey	1	15	0.456	0.322624
1995/1996 serosurvey	2	14	0.108	0.0823538
1995/1996 serosurvey	1	17	0.036	0.0290651
1995/1996 serosurvey	1	11	0.276	0.200438
1995/1996 serosurvey	2	11	0.036	0.0290651
1995/1996 serosurvey	2	15	0.012	0.010258
1995/1996 serosurvey	2	18	0.036	0.0290651
1995/1996 serosurvey	1	17	0.12	0.0910042
1995/1996 serosurvey	2	23	0.312	0.225142
1995/1996 serosurvey	2	20	0.06	0.0471721
1995/1996 serosurvey	1	14	0.228	0.167232
1995/1996 serosurvey	1	10	2.76	1.7782
1995/1996 serosurvey	2	19	0.12	0.0910042
1995/1996 serosurvey	1	10	0.216	0.158877
1995/1996 serosurvey	1	13	1.164	0.78437
1995/1996 serosurvey	2	17	0.036	0.0290651
1995/1996 serosurvey	1	13	1.152	0.776702
1995/1996 serosurvey	2	20	0.06	0.0471721
1995/1996 serosurvey	2	29	0.144	0.108175
1995/1996 serosurvey	2	10	0.084	0.0648955
1995/1996 serosurvey	2	18	0.348	0.249698
1995/1996 serosurvey	2	12	0.048	0.0381781
1995/1996 serosurvey	2	16	0.348	0.249698
1995/1996 serosurvey	2	16	0.156	0.116702
1995/1996 serosurvey	2	10	1.044	0.707499
1995/1996 serosurvey	1	15	1.044	0.707499
1995/1996 serosurvey	2	17	0.192	0.142091
1995/1996 serosurvey	2	13	0.78	0.536665
1995/1996 serosurvey	1	12	0.852	0.583518
1995/1996 serosurvey	2	33	0.036	0.0290651
1995/1996 serosurvey	2	22	0.036	0.0290651
1995/1996 serosurvey	1	24	0.228	0.167232
1995/1996 serosurvey	1	17	0.228	0.167232
1995/1996 serosurvey	1	12	0.036	0.0290651
1995/1996 serosurvey	1	11	0.144	0.108175
1995/1996 serosurvey	1	15	0.036	0.0290651
1995/1996 serosurvey	2	17	0.192	0.142091
1995/1996 serosurvey	1	10	0.468	0.330667
1995/1996 serosurvey	2	19	0.204	0.150497
1995/1996 serosurvey	2	18	0.3	0.216925
1995/1996 serosurvey	2	23	0.048	0.0381781
1995/1996 serosurvey	2	20	0.168	0.125196
1995/1996 serosurvey	1	16	0.288	0.20869
1995/1996 serosurvey	2	12	0.204	0.150497
1995/1996 serosurvey	1	15	0.024	0.0197896
1995/1996 serosurvey	2	17	0.132	0.0996097
1995/1996 serosurvey	2	10	0.828	0.567924
1995/1996 serosurvey	2	11	0.408	0.290338
1995/1996 serosurvey	1	10	0.216	0.158877
1995/1996 serosurvey	1	12	0.216	0.158877
1995/1996 serosurvey	1	13	0.036	0.0290651
1995/1996 serosurvey	2	16	0.036	0.0290651
1995/1996 serosurvey	2	19	0.168	0.125196
1995/1996 serosurvey	1	11	0.492	0.346721
1995/1996 serosurvey	1	32	0.072	0.0560724
1995/1996 serosurvey	2	22	0.228	0.167232
1995/1996 serosurvey	1	31	0.005	0.00447323
1995/1996 serosurvey	2	13	0.096	0.0736531
1995/1996 serosurvey	2	20	0.192	0.142091
1995/1996 serosurvey	2	33	0.108	0.0823538
1995/1996 serosurvey	2	22	0.012	0.010258
1995/1996 serosurvey	1	25	0.324	0.233343
1995/1996 serosurvey	1	20	0.024	0.0197896
1995/1996 serosurvey	2	17	0.168	0.125196
1995/1996 serosurvey	1	16	0.396	0.282236
1995/1996 serosurvey	1	10	0.204	0.150497
1995/1996 serosurvey	1	13	0.156	0.116702
1995/1996 serosurvey	2	14	0.144	0.108175
1995/1996 serosurvey	1	16	0.084	0.0648955
1995/1996 serosurvey	1	17	0.204	0.150497
1995/1996 serosurvey	1	18	0.096	0.0736531
1995/1996 serosurvey	1	18	0.216	0.158877
1995/1996 serosurvey	1	11	0.6	0.41849
1995/1996 serosurvey	2	28	0.06	0.0471721
1995/1996 serosurvey	1	21	0.005	0.00447323
1995/1996 serosurvey	2	19	0.3	0.216925
1995/1996 serosurvey	2	19	0.12	0.0910042
1995/1996 serosurvey	1	12	0.084	0.0648955
1995/1996 serosurvey	1	13	4.8	3.00479
1995/1996 serosurvey	2	22	1.2	0.807349
1995/1996 serosurvey	2	21	0.036	0.0290651
1995/1996 serosurvey	1	21	0.204	0.150497
1995/1996 serosurvey	2	14	0.648	0.450164
1995/1996 serosurvey	2	23	0.036	0.0290651
1995/1996 serosurvey	2	12	0.24	0.175565
1995/1996 serosurvey	1	12	0.084	0.0648955
1995/1996 serosurvey	1	17	0.036	0.0290651
1995/1996 serosurvey	1	11	0.096	0.0736531
1995/1996 serosurvey	2	13	0.516	0.362735
1995/1996 serosurvey	2	13	0.06	0.0471721
1995/1996 serosurvey	1	11	0.168	0.125196
1995/1996 serosurvey	2	13	2.28	1.48361
1995/1996 serosurvey	1	16	0.876	0.599089
1995/1996 serosurvey	1	14	0.3	0.216925
1995/1996 serosurvey	2	15	0.156	0.116702
1995/1996 serosurvey	2	21	0.288	0.20869
1995/1996 serosurvey	1	17	0.468	0.330667
1995/1996 serosurvey	2	13	0.324	0.233343
1995/1996 serosurvey	2	12	0.048	0.0381781
1995/1996 serosurvey	2	14	0.024	0.0197896
1995/1996 serosurvey	1	16	0.312	0.225142
1995/1996 serosurvey	2	25	0.12	0.0910042
1995/1996 serosurvey	1	24	0.072	0.0560724
1995/1996 serosurvey	2	21	0.6	0.41849
1995/1996 serosurvey	2	21	0.54	0.37871
1995/1996 serosurvey	2	26	0.504	0.354733
1995/1996 serosurvey	1	10	0.552	0.386684
1995/1996 serosurvey	1	15	0.048	0.0381781
1995/1996 serosurvey	1	18	0.456	0.322624
1995/1996 serosurvey	2	16	0.744	0.513155
1995/1996 serosurvey	2	19	0.528	0.370727
1995/1996 serosurvey	2	17	0.084	0.0648955
1995/1996 serosurvey	2	32	1.68	1.11068
1995/1996 serosurvey	2	12	0.192	0.142091
1995/1996 serosurvey	1	16	0.024	0.0197896
1995/1996 serosurvey	2	19	0.792	0.544489
1995/1996 serosurvey	1	11	0.036	0.0290651
1995/1996 serosurvey	2	16	0.096	0.0736531
1995/1996 serosurvey	2	10	0.396	0.282236
1995/1996 serosurvey	2	20	0.792	0.544489
1995/1996 serosurvey	2	17	0.132	0.0996097
1995/1996 serosurvey	1	10	0.456	0.322624
1995/1996 serosurvey	2	12	0.336	0.241528
1995/1996 serosurvey	1	17	0.42	0.298427
1995/1996 serosurvey	1	21	0.192	0.142091
1995/1996 serosurvey	1	12	0.096	0.0736531
1995/1996 serosurvey	2	10	0.42	0.298427
1995/1996 serosurvey	1	10	1.32	0.883694
1995/1996 serosurvey	2	17	0.048	0.0381781
1995/1996 serosurvey	2	12	1.02	0.692071
1995/1996 serosurvey	1	13	0.684	0.473839
1995/1996 serosurvey	1	18	0.312	0.225142
1995/1996 serosurvey	2	11	0.276	0.200438
1995/1996 serosurvey	2	13	0.024	0.0197896
1995/1996 serosurvey	2	23	0.588	0.410551
1995/1996 serosurvey	2	31	0.864	0.591307
1995/1996 serosurvey	2	17	0.156	0.116702
1995/1996 serosurvey	2	23	0.468	0.330667
1995/1996 serosurvey	1	13	0.036	0.0290651
1995/1996 serosurvey	2	10	0.54	0.37871
1995/1996 serosurvey	2	17	0.168	0.125196
1995/1996 serosurvey	2	26	0.192	0.142091
1995/1996 serosurvey	2	13	0.036	0.0290651
1995/1996 serosurvey	2	25	0.048	0.0381781
1995/1996 serosurvey	2	22	0.012	0.010258
1995/1996 serosurvey	2	25	0.3	0.216925
1995/1996 serosurvey	2	20	0.276	0.200438
1995/1996 serosurvey	2	11	0.216	0.158877
1995/1996 serosurvey	2	16	1.56	1.03533
1995/1996 serosurvey	2	11	1.92	1.26057
1995/1996 serosurvey	2	19	0.288	0.20869
1995/1996 serosurvey	1	21	0.54	0.37871
1995/1996 serosurvey	2	13	0.48	0.338699
1995/1996 serosurvey	2	15	0.804	0.552307
1995/1996 serosurvey	2	18	0.096	0.0736531
1995/1996 serosurvey	1	13	0.072	0.0560724
1995/1996 serosurvey	1	19	0.132	0.0996097
1995/1996 serosurvey	2	17	0.084	0.0648955
1995/1996 serosurvey	2	18	0.804	0.552307
1995/1996 serosurvey	1	10	5.4	3.35975
1995/1996 serosurvey	1	12	1.2	0.807349
1995/1996 serosurvey	1	13	0.072	0.0560724
1995/1996 serosurvey	1	12	0.216	0.158877
1995/1996 serosurvey	2	15	0.552	0.386684
1995/1996 serosurvey	2	15	0.228	0.167232
1995/1996 serosurvey	1	18	0.516	0.362735
1995/1996 serosurvey	2	12	0.744	0.513155
1995/1996 serosurvey	1	13	0.324	0.233343
1995/1996 serosurvey	1	13	0.504	0.354733
1995/1996 serosurvey	1	15	0.324	0.233343
1995/1996 serosurvey	2	11	0.228	0.167232
1995/1996 serosurvey	2	25	0.096	0.0736531
1995/1996 serosurvey	2	32	0.204	0.150497
1995/1996 serosurvey	2	14	0.084	0.0648955
1995/1996 serosurvey	1	13	0.768	0.528835
1995/1996 serosurvey	2	11	0.276	0.200438
1995/1996 serosurvey	2	33	0.156	0.116702
1995/1996 serosurvey	1	26	0.324	0.233343
1995/1996 serosurvey	2	21	0.216	0.158877
1995/1996 serosurvey	2	18	0.324	0.233343
1995/1996 serosurvey	1	19	0.12	0.0910042
1995/1996 serosurvey	2	11	0.6	0.41849
1995/1996 serosurvey	1	11	0.804	0.552307
1995/1996 serosurvey	1	12	0.984	0.668894
1995/1996 serosurvey	1	14	0.336	0.241528
1995/1996 serosurvey	2	10	0.756	0.520998
1995/1996 serosurvey	2	15	0.324	0.233343
1995/1996 serosurvey	2	20	0.048	0.0381781
1995/1996 serosurvey	2	11	0.372	0.265994
1995/1996 serosurvey	2	21	0.18	0.133658
1995/1996 serosurvey	2	13	0.528	0.370727
1995/1996 serosurvey	1	19	0.288	0.20869
1995/1996 serosurvey	2	17	0.096	0.0736531
1995/1996 serosurvey	2	10	0.24	0.175565
1995/1996 serosurvey	1	11	0.468	0.330667
1995/1996 serosurvey	1	17	0.168	0.125196
1995/1996 serosurvey	2	13	0.444	0.31457
1995/1996 serosurvey	2	33	0.072	0.0560724
1995/1996 serosurvey	1	20	0.204	0.150497
1995/1996 serosurvey	2	25	0.024	0.0197896
1995/1996 serosurvey	2	33	0.468	0.330667
1995/1996 serosurvey	1	12	1.44	0.959678
1995/1996 serosurvey	2	11	0.36	0.257853
1995/1996 serosurvey	1	18	0.24	0.175565
1995/1996 serosurvey	2	12	0.204	0.150497
1995/1996 serosurvey	2	15	0.192	0.142091
1995/1996 serosurvey	1	14	0.18	0.133658
1995/1996 serosurvey	2	12	0.276	0.200438
1995/1996 serosurvey	2	31	0.084	0.0648955
1995/1996 serosurvey	1	21	0.084	0.0648955
1995/1996 serosurvey	1	21	0.084	0.0648955
1995/1996 serosurvey	1	12	0.72	0.497449
1995/1996 serosurvey	2	18	0.168	0.125196
1995/1996 serosurvey	2	15	0.528	0.370727
1995/1996 serosurvey	2	11	0.936	0.637921
1995/1996 serosurvey	1	14	0.06	0.0471721
1995/1996 serosurvey	2	16	0.132	0.0996097
1995/1996 serosurvey	1	17	0.18	0.133658
1995/1996 serosurvey	1	10	0.708	0.489586
1995/1996 serosurvey	2	31	0.408	0.290338
1995/1996 serosurvey	2	19	0.216	0.158877
1995/1996 serosurvey	1	23	0.072	0.0560724
1995/1996 serosurvey	2	31	0.168	0.125196
1995/1996 serosurvey	1	10	0.708	0.489586
1995/1996 serosurvey	1	10	0.264	0.192167
1995/1996 serosurvey	2	11	0.48	0.338699
1995/1996 serosurvey	1	11	0.408	0.290338
1995/1996 serosurvey	2	19	0.024	0.0197896
1995/1996 serosurvey	1	17	0.036	0.0290651
1995/1996 serosurvey	2	15	0.24	0.175565
1995/1996 serosurvey	2	22	0.036	0.0290651
1995/1996 serosurvey	1	15	0.3	0.216925
1995/1996 serosurvey	1	32	0.072	0.0560724
1995/1996 serosurvey	1	32	0.072	0.0560724
1995/1996 serosurvey	2	28	0.096	0.0736531
1995/1996 serosurvey	1	14	0.912	0.622405
1995/1996 serosurvey	2	12	0.144	0.108175
1995/1996 serosurvey	2	13	0.312	0.225142
1995/1996 serosurvey	1	19	0.12	0.0910042
1995/1996 serosurvey	2	13	0.072	0.0560724
1995/1996 serosurvey	1	17	0.432	0.306504
1995/1996 serosurvey	1	17	0.42	0.298427
1995/1996 serosurvey	1	14	0.276	0.200438
1995/1996 serosurvey	2	12	0.144	0.108175
1995/1996 serosurvey	2	18	0.132	0.0996097
1995/1996 serosurvey	1	16	0.264	0.192167
1995/1996 serosurvey	1	16	0.432	0.306504
1995/1996 serosurvey	1	13	0.12	0.0910042
1995/1996 serosurvey	2	20	0.816	0.560119
1995/1996 serosurvey	2	16	0.084	0.0648955
1995/1996 serosurvey	2	26	0.132	0.0996097
1995/1996 serosurvey	2	20	0.024	0.0197896
1995/1996 serosurvey	2	15	3.12	1.99736
1995/1996 serosurvey	1	14	0.288	0.20869
1995/1996 serosurvey	2	22	0.06	0.0471721
1995/1996 serosurvey	2	23	0.216	0.158877
1995/1996 serosurvey	2	12	0.204	0.150497
1995/1996 serosurvey	2	24	0.012	0.010258
1995/1996 serosurvey	2	20	0.108	0.0823538
1995/1996 serosurvey	1	20	0.204	0.150497
1995/1996 serosurvey	1	15	0.72	0.497449
1995/1996 serosurvey	2	10	0.288	0.20869
1995/1996 serosurvey	2	10	0.48	0.338699
1995/1996 serosurvey	2	14	0.528	0.370727
1995/1996 serosurvey	1	22	0.588	0.410551
1995/1996 serosurvey	1	15	0.048	0.0381781
1995/1996 serosurvey	2	19	0.084	0.0648955
1995/1996 serosurvey	2	19	0.048	0.0381781
1995/1996 serosurvey	1	20	0.384	0.274122
1995/1996 serosurvey	2	21	0.036	0.0290651
1995/1996 serosurvey	2	22	0.18	0.133658
1995/1996 serosurvey	1	21	0.156	0.116702
1995/1996 serosurvey	2	16	0.252	0.183876
1995/1996 serosurvey	2	13	0.948	0.645672
1995/1996 serosurvey	1	17	0.6	0.41849
1995/1996 serosurvey	2	15	0.348	0.249698
1995/1996 serosurvey	2	12	0.108	0.0823538
1995/1996 serosurvey	2	13	0.084	0.0648955
1995/1996 serosurvey	2	15	0.192	0.142091
1995/1996 serosurvey	2	16	0.324	0.233343
1995/1996 serosurvey	2	13	0.684	0.473839
1995/1996 serosurvey	1	13	0.072	0.0560724
1995/1996 serosurvey	2	21	0.216	0.158877
1995/1996 serosurvey	2	17	0.048	0.0381781
1995/1996 serosurvey	1	13	0.084	0.0648955
1995/1996 serosurvey	2	13	0.384	0.274122
1995/1996 serosurvey	1	17	0.384	0.274122
1995/1996 serosurvey	2	16	0.132	0.0996097
1995/1996 serosurvey	1	14	0.072	0.0560724
1995/1996 serosurvey	1	14	0.132	0.0996097
1995/1996 serosurvey	2	27	0.144	0.108175
1995/1996 serosurvey	1	21	0.132	0.0996097
1995/1996 serosurvey	2	17	0.468	0.330667
1995/1996 serosurvey	2	11	1.44	0.959678
1995/1996 serosurvey	1	17	0.108	0.0823538
1995/1996 serosurvey	1	11	1.14	0.76903
1995/1996 serosurvey	1	11	1.08	0.730606
1995/1996 serosurvey	1	13	0.012	0.010258
1995/1996 serosurvey	1	12	0.348	0.249698
1995/1996 serosurvey	1	11	0.288	0.20869
1995/1996 serosurvey	1	13	0.048	0.0381781
1995/1996 serosurvey	1	12	0.18	0.133658
1995/1996 serosurvey	1	16	0.552	0.386684
1995/1996 serosurvey	1	30	0.036	0.0290651
1995/1996 serosurvey	1	28	0.024	0.0197896
1995/1996 serosurvey	2	25	0.288	0.20869
1995/1996 serosurvey	1	17	0.372	0.265994
1995/1996 serosurvey	1	31	0.048	0.0381781
1995/1996 serosurvey	2	15	0.084	0.0648955
1995/1996 serosurvey	2	15	0.084	0.0648955
1995/1996 serosurvey	1	13	0.384	0.274122
1995/1996 serosurvey	1	12	0.432	0.306504
1995/1996 serosurvey	1	11	0.036	0.0290651
1995/1996 serosurvey	1	10	0.924	0.630166
1995/1996 serosurvey	2	33	0.048	0.0381781
1995/1996 serosurvey	2	16	0.348	0.249698
1995/1996 serosurvey	2	16	0.132	0.0996097
1995/1996 serosurvey	1	10	0.48	0.338699
1995/1996 serosurvey	2	15	0.096	0.0736531
1995/1996 serosurvey	2	10	0.768	0.528835
1995/1996 serosurvey	1	10	1.02	0.692071
1995/1996 serosurvey	2	16	0.12	0.0910042
1995/1996 serosurvey	2	22	0.372	0.265994
1995/1996 serosurvey	2	23	0.168	0.125196
1995/1996 serosurvey	2	18	0.516	0.362735
1995/1996 serosurvey	1	22	0.348	0.249698
1995/1996 serosurvey	2	17	0.156	0.116702
1995/1996 serosurvey	2	33	0.168	0.125196
1995/1996 serosurvey	1	13	0.228	0.167232
1995/1996 serosurvey	1	16	0.18	0.133658
1995/1996 serosurvey	2	10	0.216	0.158877
1995/1996 serosurvey	2	12	0.516	0.362735
1995/1996 serosurvey	2	27	0.144	0.108175
1995/1996 serosurvey	2	26	0.048	0.0381781
1995/1996 serosurvey	2	16	0.084	0.0648955
1995/1996 serosurvey	2	17	0.12	0.0910042
1995/1996 serosurvey	2	12	0.048	0.0381781
1995/1996 serosurvey	2	33	0.252	0.183876
1995/1996 serosurvey	1	27	0.324	0.233343
1995/1996 serosurvey	1	23	0.024	0.0197896
1995/1996 serosurvey	2	25	0.06	0.0471721
1995/1996 serosurvey	1	23	0.3	0.216925
1995/1996 serosurvey	1	25	0.24	0.175565
1995/1996 serosurvey	2	12	0.564	0.394648
1995/1996 serosurvey	1	10	3.24	2.07011
1995/1996 serosurvey	1	17	0.072	0.0560724
1995/1996 serosurvey	1	17	0.444	0.31457
1995/1996 serosurvey	1	18	0.036	0.0290651
1995/1996 serosurvey	1	10	0.576	0.402604
1995/1996 serosurvey	2	11	0.06	0.0471721
1995/1996 serosurvey	1	12	0.768	0.528835
1995/1996 serosurvey	2	12	0.3	0.216925
1995/1996 serosurvey	1	11	0.528	0.370727
1995/1996 serosurvey	2	18	0.108	0.0823538
1995/1996 serosurvey	2	25	0.108	0.0823538
1995/1996 serosurvey	2	33	0.005	0.00447323
1995/1996 serosurvey	1	15	0.192	0.142091
1995/1996 serosurvey	1	30	0.048	0.0381781
1995/1996 serosurvey	1	17	0.24	0.175565
1995/1996 serosurvey	1	29	0.504	0.354733
1995/1996 serosurvey	1	11	0.144	0.108175
1995/1996 serosurvey	2	16	0.072	0.0560724
1995/1996 serosurvey	1	15	0.78	0.536665
1995/1996 serosurvey	2	17	0.264	0.192167
1995/1996 serosurvey	2	14	0.42	0.298427
1995/1996 serosurvey	1	12	0.36	0.257853
1995/1996 serosurvey	2	18	0.036	0.0290651
1995/1996 serosurvey	2	15	0.924	0.630166
1995/1996 serosurvey	1	13	0.096	0.0736531
1995/1996 serosurvey	2	28	0.204	0.150497
1995/1996 serosurvey	2	26	0.12	0.0910042
1995/1996 serosurvey	2	28	0.084	0.0648955
1995/1996 serosurvey	1	24	0.005	0.00447323
1995/1996 serosurvey	1	20	0.48	0.338699
1995/1996 serosurvey	2	12	0.984	0.668894
1995/1996 serosurvey	2	19	0.132	0.0996097
1995/1996 serosurvey	1	10	0.18	0.133658
1995/1996 serosurvey	2	15	0.228	0.167232
1995/1996 serosurvey	1	11	0.048	0.0381781
1995/1996 serosurvey	1	12	1.164	0.78437
1995/1996 serosurvey	1	16	1.008	0.68435
1995/1996 serosurvey	1	21	0.18	0.133658
1995/1996 serosurvey	1	18	0.48	0.338699
1995/1996 serosurvey	2	25	0.276	0.200438
1995/1996 serosurvey	2	10	0.492	0.346721
1995/1996 serosurvey	1	13	0.084	0.0648955
1995/1996 serosurvey	2	12	3.84	2.43189
1995/1996 serosurvey	2	11	1.02	0.692071
1995/1996 serosurvey	1	14	0.672	0.465955
1995/1996 serosurvey	2	14	0.384	0.274122
1995/1996 serosurvey	1	12	0.372	0.265994
1995/1996 serosurvey	2	11	0.648	0.450164
1995/1996 serosurvey	2	13	0.144	0.108175
1995/1996 serosurvey	2	25	0.12	0.0910042
1995/1996 serosurvey	2	17	0.78	0.536665
1995/1996 serosurvey	2	25	0.024	0.0197896
1995/1996 serosurvey	2	26	0.192	0.142091
1995/1996 serosurvey	2	25	0.005	0.00447323
1995/1996 serosurvey	1	23	0.024	0.0197896
1995/1996 serosurvey	1	24	0.216	0.158877
1995/1996 serosurvey	1	11	0.684	0.473839
1995/1996 serosurvey	2	10	0.516	0.362735
1995/1996 serosurvey	2	24	0.408	0.290338
1995/1996 serosurvey	2	14	0.108	0.0823538
1995/1996 serosurvey	2	10	0.576	0.402604
1995/1996 serosurvey	2	24	0.108	0.0823538
1995/1996 serosurvey	2	19	0.108	0.0823538
1995/1996 serosurvey	1	19	0.096	0.0736531
1995/1996 serosurvey	2	31	0.084	0.0648955
1995/1996 serosurvey	2	31	0.072	0.0560724
1995/1996 serosurvey	1	12	1.44	0.959678
1995/1996 serosurvey	2	12	0.24	0.175565
1995/1996 serosurvey	1	12	0.312	0.225142
1995/1996 serosurvey	2	10	0.804	0.552307
1995/1996 serosurvey	2	14	0.324	0.233343
1995/1996 serosurvey	2	17	0.492	0.346721
1995/1996 serosurvey	2	21	0.024	0.0197896
1995/1996 serosurvey	1	17	1.56	1.03533
1995/1996 serosurvey	2	21	0.144	0.108175
1995/1996 serosurvey	2	31	0.264	0.192167
1995/1996 serosurvey	2	18	0.516	0.362735
1995/1996 serosurvey	1	11	0.228	0.167232
1995/1996 serosurvey	1	18	0.132	0.0996097
1995/1996 serosurvey	2	21	0.264	0.192167
1995/1996 serosurvey	1	12	0.108	0.0823538
1995/1996 serosurvey	2	11	0.444	0.31457
1995/1996 serosurvey	2	17	0.036	0.0290651
1995/1996 serosurvey	2	13	1.44	0.959678
1995/1996 serosurvey	1	12	0.12	0.0910042
1995/1996 serosurvey	1	21	0.168	0.125196
1995/1996 serosurvey	2	19	0.048	0.0381781
1995/1996 serosurvey	1	14	0.336	0.241528
1995/1996 serosurvey	1	17	0.156	0.116702
1995/1996 serosurvey	2	20	0.06	0.0471721
1995/1996 serosurvey	1	25	0.084	0.0648955
1995/1996 serosurvey	1	30	0.005	0.00447323
1995/1996 serosurvey	1	20	0.588	0.410551
1995/1996 serosurvey	2	11	0.12	0.0910042
1995/1996 serosurvey	2	15	0.036	0.0290651
1995/1996 serosurvey	2	15	0.132	0.0996097
1995/1996 serosurvey	2	12	0.252	0.183876
1995/1996 serosurvey	1	12	0.504	0.354733
1995/1996 serosurvey	1	14	0.168	0.125196
1995/1996 serosurvey	2	17	0.036	0.0290651
1995/1996 serosurvey	1	11	0.192	0.142091
1995/1996 serosurvey	2	12	1.68	1.11068
1995/1996 serosurvey	1	19	0.084	0.0648955
1995/1996 serosurvey	2	17	0.756	0.520998
1995/1996 serosurvey	1	22	0.612	0.42642
1995/1996 serosurvey	1	24	0.024	0.0197896
1995/1996 serosurvey	2	32	0.108	0.0823538
1995/1996 serosurvey	2	22	0.036	0.0290651
1995/1996 serosurvey	2	23	0.132	0.0996097
1995/1996 serosurvey	1	12	0.12	0.0910042
1995/1996 serosurvey	2	12	0.084	0.0648955
1995/1996 serosurvey	2	21	0.24	0.175565
1995/1996 serosurvey	2	14	0.072	0.0560724
1995/1996 serosurvey	2	14	0.024	0.0197896
1995/1996 serosurvey	2	33	0.048	0.0381781
1995/1996 serosurvey	2	18	0.012	0.010258
1995/1996 serosurvey	1	15	0.144	0.108175
1995/1996 serosurvey	2	11	0.06	0.0471721
1995/1996 serosurvey	2	12	0.624	0.434343
1995/1996 serosurvey	1	26	0.108	0.0823538
1995/1996 serosurvey	1	30	0.024	0.0197896
1995/1996 serosurvey	1	33	0.072	0.0560724
1995/1996 serosurvey	1	11	0.216	0.158877
1995/1996 serosurvey	2	10	0.12	0.0910042
1995/1996 serosurvey	2	15	0.624	0.434343
1995/1996 serosurvey	2	18	0.012	0.010258
1995/1996 serosurvey	2	22	0.072	0.0560724
1995/1996 serosurvey	2	14	0.072	0.0560724
1995/1996 serosurvey	2	17	0.144	0.108175
1995/1996 serosurvey	2	25	0.168	0.125196
1995/1996 serosurvey	2	20	0.132	0.0996097
1995/1996 serosurvey	2	19	0.384	0.274122
1995/1996 serosurvey	1	14	0.06	0.0471721
1995/1996 serosurvey	2	18	0.156	0.116702
1995/1996 serosurvey	2	23	0.96	0.653418
1995/1996 serosurvey	2	17	0.108	0.0823538
1995/1996 serosurvey	1	20	0.012	0.010258
1995/1996 serosurvey	1	26	0.084	0.0648955
1995/1996 serosurvey	1	14	0.036	0.0290651
1995/1996 serosurvey	2	12	0.084	0.0648955
1995/1996 serosurvey	2	16	0.072	0.0560724
1995/1996 serosurvey	2	13	0.924	0.630166
1995/1996 serosurvey	2	11	0.54	0.37871
1995/1996 serosurvey	1	10	0.66	0.458063
1995/1996 serosurvey	2	10	1.032	0.699787
1995/1996 serosurvey	2	13	0.036	0.0290651
1995/1996 serosurvey	1	11	0.204	0.150497
1995/1996 serosurvey	1	12	1.32	0.883694
1995/1996 serosurvey	2	31	0.024	0.0197896
1995/1996 serosurvey	1	26	0.132	0.0996097
1995/1996 serosurvey	2	23	0.18	0.133658
1995/1996 serosurvey	1	20	0.3	0.216925
1995/1996 serosurvey	2	26	0.084	0.0648955
1995/1996 serosurvey	1	20	0.108	0.0823538
1995/1996 serosurvey	1	22	0.06	0.0471721
1995/1996 serosurvey	1	15	0.06	0.0471721
1995/1996 serosurvey	1	18	0.18	0.133658
1995/1996 serosurvey	1	13	0.132	0.0996097
1995/1996 serosurvey	2	26	0.048	0.0381781
1995/1996 serosurvey	2	27	0.12	0.0910042
1995/1996 serosurvey	2	12	0.036	0.0290651
1995/1996 serosurvey	2	23	0.336	0.241528
1995/1996 serosurvey	2	21	0.036	0.0290651
1995/1996 serosurvey	1	22	0.096	0.0736531
1995/1996 serosurvey	2	22	0.06	0.0471721
1995/1996 serosurvey	2	32	0.084	0.0648955
1995/1996 serosurvey	2	23	0.096	0.0736531
1995/1996 serosurvey	1	20	0.084	0.0648955
1995/1996 serosurvey	2	13	0.228	0.167232
1995/1996 serosurvey	1	11	0.192	0.142091
1995/1996 serosurvey	1	11	0.156	0.116702
1995/1996 serosurvey	2	12	0.6	0.41849
1995/1996 serosurvey	1	12	0.192	0.142091
1995/1996 serosurvey	2	16	0.12	0.0910042
1995/1996 serosurvey	2	17	0.024	0.0197896
1995/1996 serosurvey	1	15	0.228	0.167232
1995/1996 serosurvey	1	17	0.228	0.167232
1995/1996 serosurvey	2	21	0.12	0.0910042
1995/1996 serosurvey	2	30	0.144	0.108175
1995/1996 serosurvey	2	13	0.036	0.0290651
1995/1996 serosurvey	1	25	0.12	0.0910042
1995/1996 serosurvey	1	10	1.08	0.730606
1995/1996 serosurvey	2	16	0.276	0.200438
1995/1996 serosurvey	2	12	0.3	0.216925
1995/1996 serosurvey	2	18	0.108	0.0823538
1995/1996 serosurvey	2	28	0.252	0.183876
1995/1996 serosurvey	1	16	0.036	0.0290651
1995/1996 serosurvey	2	13	0.024	0.0197896
1995/1996 serosurvey	1	15	0.108	0.0823538
1995/1996 serosurvey	1	27	0.084	0.0648955
1995/1996 serosurvey	2	21	0.624	0.434343
1995/1996 serosurvey	2	17	0.24	0.175565
1995/1996 serosurvey	2	19	0.408	0.290338
1995/1996 serosurvey	1	11	0.372	0.265994
1995/1996 serosurvey	1	14	0.276	0.200438
1995/1996 serosurvey	1	14	0.192	0.142091
1995/1996 serosurvey	1	14	0.06	0.0471721
1995/1996 serosurvey	1	11	0.06	0.0471721
1995/1996 serosurvey	1	10	0.732	0.505306
1995/1996 serosurvey	2	18	0.005	0.00447323
1995/1996 serosurvey	2	27	0.72	0.497449
1995/1996 serosurvey	1	10	0.696	0.481716
1995/1996 serosurvey	1	33	0.072	0.0560724
1995/1996 serosurvey	2	24	0.144	0.108175
1995/1996 serosurvey	2	28	0.432	0.306504
1995/1996 serosurvey	2	12	0.756	0.520998
1995/1996 serosurvey	1	14	0.264	0.192167
1995/1996 serosurvey	1	13	0.54	0.37871
1995/1996 serosurvey	2	10	0.456	0.322624
1995/1996 serosurvey	1	14	0.336	0.241528
1995/1996 serosurvey	2	10	1.152	0.776702
1995/1996 serosurvey	2	16	0.108	0.0823538
1995/1996 serosurvey	2	12	0.444	0.31457
1995/1996 serosurvey	2	11	0.408	0.290338
1995/1996 serosurvey	1	11	0.612	0.42642
1995/1996 serosurvey	1	13	0.432	0.306504
1995/1996 serosurvey	2	21	0.408	0.290338
1995/1996 serosurvey	2	18	0.516	0.362735
1995/1996 serosurvey	1	17	0.36	0.257853
1995/1996 serosurvey	1	27	0.156	0.116702
1995/1996 serosurvey	1	13	0.36	0.257853
1995/1996 serosurvey	2	19	0.42	0.298427
1995/1996 serosurvey	2	17	0.132	0.0996097
1995/1996 serosurvey	2	20	0.18	0.133658
1995/1996 serosurvey	2	27	0.012	0.010258
1995/1996 serosurvey	2	10	0.612	0.42642
1995/1996 serosurvey	2	10	4.44	2.79072
1995/1996 serosurvey	1	11	0.648	0.450164
1995/1996 serosurvey	1	11	0.3	0.216925
1995/1996 serosurvey	1	17	0.972	0.661158
1995/1996 serosurvey	2	24	0.072	0.0560724
1995/1996 serosurvey	2	17	0.072	0.0560724
1995/1996 serosurvey	2	13	0.06	0.0471721
1995/1996 serosurvey	2	19	0.048	0.0381781
1995/1996 serosurvey	1	15	0.228	0.167232
1995/1996 serosurvey	1	28	0.336	0.241528
1995/1996 serosurvey	2	15	1.56	1.03533
1995/1996 serosurvey	2	10	1.008	0.68435
1995/1996 serosurvey	1	13	0.096	0.0736531
1995/1996 serosurvey	2	10	0.168	0.125196
1995/1996 serosurvey	2	11	0.252	0.183876
1995/1996 serosurvey	1	28	0.084	0.0648955
1995/1996 serosurvey	2	15	0.06	0.0471721
1995/1996 serosurvey	1	25	0.42	0.298427
1995/1996 serosurvey	1	18	0.288	0.20869
1995/1996 serosurvey	2	28	0.18	0.133658
1995/1996 serosurvey	1	12	0.768	0.528835
1995/1996 serosurvey	2	12	0.348	0.249698
1995/1996 serosurvey	2	13	0.108	0.0823538
1995/1996 serosurvey	2	10	0.084	0.0648955
1995/1996 serosurvey	2	15	0.06	0.0471721
1995/1996 serosurvey	1	10	0.324	0.233343
1995/1996 serosurvey	1	13	0.168	0.125196
1995/1996 serosurvey	1	16	0.072	0.0560724
1995/1996 serosurvey	1	14	0.804	0.552307
1995/1996 serosurvey	2	25	0.3	0.216925
1995/1996 serosurvey	1	21	0.468	0.330667
1995/1996 serosurvey	2	31	0.192	0.142091
1995/1996 serosurvey	1	26	0.312	0.225142
1995/1996 serosurvey	1	16	0.18	0.133658
1995/1996 serosurvey	2	14	0.168	0.125196
1995/1996 serosurvey	1	14	0.42	0.298427
1995/1996 serosurvey	1	20	0.06	0.0471721
1995/1996 serosurvey	2	12	0.156	0.116702
1995/1996 serosurvey	2	13	0.192	0.142091
1995/1996 serosurvey	1	19	0.06	0.0471721
1995/1996 serosurvey	1	24	0.084	0.0648955
1995/1996 serosurvey	2	21	0.144	0.108175
1995/1996 serosurvey	2	12	0.108	0.0823538
1995/1996 serosurvey	2	14	0.156	0.116702
1995/1996 serosurvey	2	20	1.02	0.692071
1995/1996 serosurvey	1	13	0.564	0.394648
1995/1996 serosurvey	2	31	0.036	0.0290651
1995/1996 serosurvey	2	10	1.68	1.11068
1995/1996 serosurvey	2	25	0.384	0.274122
1995/1996 serosurvey	1	20	0.24	0.175565
1995/1996 serosurvey	2	10	1.428	0.952094
1995/1996 serosurvey	2	29	0.144	0.108175
1995/1996 serosurvey	1	13	0.18	0.133658
1995/1996 serosurvey	1	30	0.024	0.0197896
1995/1996 serosurvey	2	31	0.144	0.108175
1995/1996 serosurvey	1	29	0.204	0.150497
1995/1996 serosurvey	1	27	0.12	0.0910042
1995/1996 serosurvey	1	11	0.696	0.481716
1995/1996 serosurvey	2	17	0.12	0.0910042
1995/1996 serosurvey	2	18	0.108	0.0823538
1995/1996 serosurvey	1	11	0.6	0.41849
1995/1996 serosurvey	1	16	0.072	0.0560724
1995/1996 serosurvey	1	11	0.36	0.257853
1995/1996 serosurvey	2	11	0.732	0.505306
1995/1996 serosurvey	1	13	0.108	0.0823538
1995/1996 serosurvey	2	16	0.012	0.010258
1995/1996 serosurvey	2	17	0.312	0.225142
1995/1996 serosurvey	1	22	0.468	0.330667
1995/1996 serosurvey	2	22	0.24	0.175565
1995/1996 serosurvey	1	19	0.108	0.0823538
1995/1996 serosurvey	2	12	0.132	0.0996097
1995/1996 serosurvey	2	19	0.12	0.0910042
1995/1996 serosurvey	2	22	0.348	0.249698
1995/1996 serosurvey	1	21	0.072	0.0560724
1995/1996 serosurvey	2	12	0.264	0.192167
1995/1996 serosurvey	2	13	0.12	0.0910042
1995/1996 serosurvey	2	10	0.612	0.42642
1995/1996 serosurvey	1	13	0.06	0.0471721
1995/1996 serosurvey	2	18	0.024	0.0197896
1995/1996 serosurvey	1	12	0.492	0.346721
1995/1996 serosurvey	2	26	0.012	0.010258
1995/1996 serosurvey	2	23	0.42	0.298427
1995/1996 serosurvey	2	22	0.072	0.0560724
1995/1996 serosurvey	2	17	0.168	0.125196
1995/1996 serosurvey	2	12	0.192	0.142091
1995/1996 serosurvey	2	21	0.084	0.0648955
1995/1996 serosurvey	2	28	0.24	0.175565
1995/1996 serosurvey	2	11	0.3	0.216925
1995/1996 serosurvey	1	15	0.096	0.0736531
1995/1996 serosurvey	2	11	0.456	0.322624
1995/1996 serosurvey	1	19	0.264	0.192167
1995/1996 serosurvey	2	12	0.108	0.0823538
1995/1996 serosurvey	2	14	0.144	0.108175
1995/1996 serosurvey	2	15	0.048	0.0381781
1995/1996 serosurvey	1	18	0.036	0.0290651
1995/1996 serosurvey	2	14	1.32	0.883694
1995/1996 serosurvey	1	10	0.96	0.653418
1995/1996 serosurvey	2	12	0.132	0.0996097
1995/1996 serosurvey	1	10	1.32	0.883694
1995/1996 serosurvey	1	17	0.024	0.0197896
1995/1996 serosurvey	1	15	0.456	0.322624
1995/1996 serosurvey	2	15	0.384	0.274122
1995/1996 serosurvey	2	19	0.192	0.142091
1995/1996 serosurvey	2	17	0.084	0.0648955
1995/1996 serosurvey	2	18	0.084	0.0648955
1995/1996 serosurvey	2	31	0.048	0.0381781
1995/1996 serosurvey	1	10	0.648	0.450164
1995/1996 serosurvey	1	15	0.084	0.0648955
1995/1996 serosurvey	2	12	0.228	0.167232
1995/1996 serosurvey	1	25	0.005	0.00447323
1995/1996 serosurvey	2	15	0.384	0.274122
1995/1996 serosurvey	1	13	0.444	0.31457
1995/1996 serosurvey	1	14	0.072	0.0560724
1995/1996 serosurvey	2	11	0.348	0.249698
1995/1996 serosurvey	2	22	0.564	0.394648
1995/1996 serosurvey	2	21	0.6	0.41849
1995/1996 serosurvey	2	31	0.648	0.450164
1995/1996 serosurvey	1	20	0.132	0.0996097
1995/1996 serosurvey	1	16	0.204	0.150497
1995/1996 serosurvey	2	15	0.192	0.142091
1995/1996 serosurvey	1	17	0.048	0.0381781
1995/1996 serosurvey	2	26	0.06	0.0471721
1995/1996 serosurvey	2	14	0.216	0.158877
1995/1996 serosurvey	2	16	0.108	0.0823538
1995/1996 serosurvey	1	13	0.252	0.183876
1995/1996 serosurvey	2	24	0.06	0.0471721
1995/1996 serosurvey	2	27	0.252	0.183876
1995/1996 serosurvey	1	11	0.204	0.150497
1995/1996 serosurvey	2	14	0.072	0.0560724
1995/1996 serosurvey	2	12	0.144	0.108175
1995/1996 serosurvey	2	11	0.132	0.0996097
1995/1996 serosurvey	2	12	1.44	0.959678
1995/1996 serosurvey	2	20	0.24	0.175565
1995/1996 serosurvey	2	21	0.144	0.108175
1995/1996 serosurvey	1	10	1.56	1.03533
1995/1996 serosurvey	2	33	0.072	0.0560724
1995/1996 serosurvey	1	11	0.36	0.257853
1995/1996 serosurvey	2	12	0.588	0.410551
1995/1996 serosurvey	2	17	0.384	0.274122
1995/1996 serosurvey	1	19	0.12	0.0910042
1995/1996 serosurvey	2	26	0.12	0.0910042
1995/1996 serosurvey	1	29	0.684	0.473839
1995/1996 serosurvey	2	25	0.216	0.158877
1995/1996 serosurvey	2	24	0.552	0.386684
1995/1996 serosurvey	2	14	0.312	0.225142
1995/1996 serosurvey	1	16	0.396	0.282236
1995/1996 serosurvey	1	14	0.156	0.116702
1995/1996 serosurvey	2	19	0.156	0.116702
1995/1996 serosurvey	2	20	0.192	0.142091
1995/1996 serosurvey	1	27	0.036	0.0290651
1995/1996 serosurvey	2	21	0.432	0.306504
2006/2007 serosurvey	2	10			0.0491622
2006/2007 serosurvey	1	10			0.601722
2006/2007 serosurvey	1	11			0.284226
2006/2007 serosurvey	1	12			0.226421
2006/2007 serosurvey	2	11			0.134205
2006/2007 serosurvey	2	11			0.192997
2006/2007 serosurvey	2	21			0.124823
2006/2007 serosurvey	2	10			0.31304
2006/2007 serosurvey	1	14			0.0109228
2006/2007 serosurvey	1	16			0.400251
2006/2007 serosurvey	2	13			0.362662
2006/2007 serosurvey	2	12			0.0186364
2006/2007 serosurvey	2	18			0.635304
2006/2007 serosurvey	2	17			0.201247
2006/2007 serosurvey	2	25			0.0650324
2006/2007 serosurvey	2	24			0.255279
2006/2007 serosurvey	1	13			0.460487
2006/2007 serosurvey	1	18			0.144038
2006/2007 serosurvey	2	17			0.141306
2006/2007 serosurvey	1	17			0.0585968
2006/2007 serosurvey	2	27			0.0199156
2006/2007 serosurvey	1	28			0.0750723
2006/2007 serosurvey	1	14			0.108683
2006/2007 serosurvey	1	17			0.106598
2006/2007 serosurvey	1	15			0.250489
2006/2007 serosurvey	1	28			0.0949311
2006/2007 serosurvey	1	24			0.0156824
2006/2007 serosurvey	1	11			0.172142
2006/2007 serosurvey	2	11			1.93105
2006/2007 serosurvey	1	14			1.38397
2006/2007 serosurvey	2	16			0.0863015
2006/2007 serosurvey	2	20			0.0440509
2006/2007 serosurvey	2	13			0.146306
2006/2007 serosurvey	2	14			0.130169
2006/2007 serosurvey	2	21			0.216254
2006/2007 serosurvey	1	27			0.005
2006/2007 serosurvey	1	32			0.0142098
2006/2007 serosurvey	1	19			0.104376
2006/2007 serosurvey	2	13			0.228987
2006/2007 serosurvey	1	12			0.752324
2006/2007 serosurvey	2	12			0.077859
2006/2007 serosurvey	2	11			0.274104
2006/2007 serosurvey	2	10			0.0585489
2006/2007 serosurvey	2	11			0.33954
2006/2007 serosurvey	2	11			1.4069
2006/2007 serosurvey	2	12			0.165158
2006/2007 serosurvey	1	15			0.4156
2006/2007 serosurvey	2	17			0.0710313
2006/2007 serosurvey	2	18			0.0670603
2006/2007 serosurvey	2	15			0.335393
2006/2007 serosurvey	2	19			0.118512
2006/2007 serosurvey	2	14			0.0379444
2006/2007 serosurvey	2	10			0.52461
2006/2007 serosurvey	2	10			1.31252
2006/2007 serosurvey	1	20			0.0116208
2006/2007 serosurvey	1	11			0.282419
2006/2007 serosurvey	2	10			0.0982118
2006/2007 serosurvey	2	12			0.232542
2006/2007 serosurvey	1	13			0.27045
2006/2007 serosurvey	1	16			0.318802
2006/2007 serosurvey	2	14			0.193508
2006/2007 serosurvey	1	29			0.0813974
2006/2007 serosurvey	1	22			0.0426775
2006/2007 serosurvey	1	12			0.602728
2006/2007 serosurvey	1	22			0.114218
2006/2007 serosurvey	2	14			0.166822
2006/2007 serosurvey	2	19			0.146947
2006/2007 serosurvey	1	16			0.229905
2006/2007 serosurvey	1	16			0.0335026
2006/2007 serosurvey	1	13			0.0335558
2006/2007 serosurvey	2	14			0.164537
2006/2007 serosurvey	1	11			1.77941
2006/2007 serosurvey	2	19			0.0248276
2006/2007 serosurvey	2	34			0.14556
2006/2007 serosurvey	2	14			0.0925797
2006/2007 serosurvey	2	21			0.734416
2006/2007 serosurvey	2	28			0.0862394
2006/2007 serosurvey	1	23			0.0390939
2006/2007 serosurvey	1	23			0.018611
2006/2007 serosurvey	2	11			0.0295097
2006/2007 serosurvey	2	11			0.178606
2006/2007 serosurvey	1	11			1.43155
2006/2007 serosurvey	1	12			0.559894
2006/2007 serosurvey	2	16			0.46955
2006/2007 serosurvey	1	12			1.04272
2006/2007 serosurvey	2	11			0.938954
2006/2007 serosurvey	1	11			0.0429752
2006/2007 serosurvey	1	15			0.469954
2006/2007 serosurvey	1	12			0.0940271
2006/2007 serosurvey	2	12			0.167003
2006/2007 serosurvey	1	15			0.185359
2006/2007 serosurvey	1	20			0.0926597
2006/2007 serosurvey	1	17			0.0690439
2006/2007 serosurvey	1	15			0.369422
2006/2007 serosurvey	2	23			0.0494184
2006/2007 serosurvey	1	16			0.144551
2006/2007 serosurvey	1	26			0.0452528
2006/2007 serosurvey	2	10			0.343967
2006/2007 serosurvey	2	11			0.0934608
2006/2007 serosurvey	2	10			0.184123
2006/2007 serosurvey	2	10			0.682356
2006/2007 serosurvey	1	10			0.238662
2006/2007 serosurvey	1	11			0.104844
2006/2007 serosurvey	1	15			0.0378015
2006/2007 serosurvey	1	13			0.005
2006/2007 serosurvey	1	13			0.0815274
2006/2007 serosurvey	2	16			0.354119
2006/2007 serosurvey	1	13			0.275373
2006/2007 serosurvey	1	10			0.189111
2006/2007 serosurvey	1	12			0.814114
2006/2007 serosurvey	1	17			0.315578
2006/2007 serosurvey	1	13			0.308485
2006/2007 serosurvey	1	14			0.0824245
2006/2007 serosurvey	2	14			0.469742
2006/2007 serosurvey	1	16			0.102757
2006/2007 serosurvey	2	19			0.204412
2006/2007 serosurvey	2	16			0.495058
2006/2007 serosurvey	2	16			0.0139126
2006/2007 serosurvey	1	10			0.200665
2006/2007 serosurvey	2	25			0.0387299
2006/2007 serosurvey	1	25			0.33715
2006/2007 serosurvey	1	20			0.185704
2006/2007 serosurvey	2	11			0.0420381
2006/2007 serosurvey	2	10			0.923073
2006/2007 serosurvey	1	16			0.0394267
2006/2007 serosurvey	1	29			0.482136
2006/2007 serosurvey	2	33			0.0765778
2006/2007 serosurvey	2	21			0.0104064
2006/2007 serosurvey	2	16			0.0521527
2006/2007 serosurvey	2	18			0.0593201
2006/2007 serosurvey	2	12			0.0354007
2006/2007 serosurvey	2	21			0.0230312
2006/2007 serosurvey	2	11			0.0764018
2006/2007 serosurvey	2	12			0.0808194
2006/2007 serosurvey	1	11			0.810259
2006/2007 serosurvey	2	11			0.505197
2006/2007 serosurvey	1	10			0.0407765
2006/2007 serosurvey	1	17			0.304246
2006/2007 serosurvey	2	19			0.0934658
2006/2007 serosurvey	2	18			0.505613
2006/2007 serosurvey	1	15			0.575606
2006/2007 serosurvey	1	13			0.15695
2006/2007 serosurvey	1	20			0.366125
2006/2007 serosurvey	2	10			0.0339742
2006/2007 serosurvey	2	10			2.09413
2006/2007 serosurvey	2	20			0.53183
2006/2007 serosurvey	2	11			0.729052
2006/2007 serosurvey	1	11			0.166981
2006/2007 serosurvey	2	13			0.0673035
2006/2007 serosurvey	1	13			0.150568
2006/2007 serosurvey	1	14			0.290246
2006/2007 serosurvey	1	16			0.496379
2006/2007 serosurvey	1	15			0.303419
2006/2007 serosurvey	2	23			0.566717
2006/2007 serosurvey	2	27			0.0756409
2006/2007 serosurvey	1	15			0.18061
2006/2007 serosurvey	1	15			0.17784
2006/2007 serosurvey	2	28			0.22359
2006/2007 serosurvey	2	23			0.0711533
2006/2007 serosurvey	2	20			0.0378716
2006/2007 serosurvey	2	21			0.0168739
2006/2007 serosurvey	2	10			0.47959
2006/2007 serosurvey	1	14			0.310954
2006/2007 serosurvey	1	15			0.24365
2006/2007 serosurvey	1	13			0.22502
2006/2007 serosurvey	1	18			0.0368491
2006/2007 serosurvey	2	11			0.670216
2006/2007 serosurvey	1	14			0.0296067
2006/2007 serosurvey	1	13			0.0702036
2006/2007 serosurvey	2	11			0.40792
2006/2007 serosurvey	2	11			1.16962
2006/2007 serosurvey	1	10			0.0557218
2006/2007 serosurvey	1	11			0.584484
2006/2007 serosurvey	2	14			0.193778
2006/2007 serosurvey	2	29			0.0925761
2006/2007 serosurvey	2	11			0.825198
2006/2007 serosurvey	2	12			0.28997
2006/2007 serosurvey	1	14			0.550234
2006/2007 serosurvey	1	13			0.313305
2006/2007 serosurvey	1	13			0.167583
2006/2007 serosurvey	2	19			0.223376
2006/2007 serosurvey	1	12			0.508324
2006/2007 serosurvey	2	16			1.08984
2006/2007 serosurvey	2	27			0.0199018
2006/2007 serosurvey	2	13			1.46203
2006/2007 serosurvey	1	17			0.0543151
2006/2007 serosurvey	1	16			0.0474283
2006/2007 serosurvey	2	14			0.352374
2006/2007 serosurvey	1	22			0.0329044
2006/2007 serosurvey	2	22			0.0383587
2006/2007 serosurvey	1	16			0.224374
2006/2007 serosurvey	2	15			0.429285
2006/2007 serosurvey	2	18			0.100215
2006/2007 serosurvey	1	17			0.0549049
2006/2007 serosurvey	1	21			0.233839
2006/2007 serosurvey	2	26			0.0861551
2006/2007 serosurvey	1	14			0.056874
2006/2007 serosurvey	1	10			0.166511
2006/2007 serosurvey	2	37			0.219014
2006/2007 serosurvey	1	11			0.141618
2006/2007 serosurvey	1	12			0.0153925
2006/2007 serosurvey	1	12			0.136159
2006/2007 serosurvey	1	13			0.0754986
2006/2007 serosurvey	1	12			0.808378
2006/2007 serosurvey	1	18			0.0235371
2006/2007 serosurvey	2	19			0.11428
2006/2007 serosurvey	2	13			0.34185
2006/2007 serosurvey	1	21			0.255086
2006/2007 serosurvey	2	11			0.0765411
2006/2007 serosurvey	1	12			0.788767
2006/2007 serosurvey	2	20			0.0950778
2006/2007 serosurvey	2	29			0.013473
2006/2007 serosurvey	2	16			0.96495
2006/2007 serosurvey	2	17			0.0600651
2006/2007 serosurvey	2	17			0.364155
2006/2007 serosurvey	1	26			0.355845
2006/2007 serosurvey	2	32			0.005
2006/2007 serosurvey	1	33			0.135412
2006/2007 serosurvey	2	15			0.0497848
2006/2007 serosurvey	2	26			0.195307
2006/2007 serosurvey	1	34			1.78022
2006/2007 serosurvey	2	20			0.0619502
2006/2007 serosurvey	2	20			0.23125
2006/2007 serosurvey	1	12			0.125359
2006/2007 serosurvey	2	16			0.242443
2006/2007 serosurvey	1	12			1.05534
2006/2007 serosurvey	2	29			0.201555
2006/2007 serosurvey	1	28			0.0141835
2006/2007 serosurvey	2	21			0.0659685
2006/2007 serosurvey	1	30			0.138587
2006/2007 serosurvey	2	28			0.146289
2006/2007 serosurvey	2	36			0.0485387
2006/2007 serosurvey	2	24			0.228916
2006/2007 serosurvey	1	10			0.277553
2006/2007 serosurvey	1	23			0.360479
2006/2007 serosurvey	1	14			0.0443097
2006/2007 serosurvey	2	11			0.279587
2006/2007 serosurvey	2	11			0.0407179
2006/2007 serosurvey	2	12			0.0883147
2006/2007 serosurvey	1	14			0.792826
2006/2007 serosurvey	1	19			0.436425
2006/2007 serosurvey	1	22			0.005
2006/2007 serosurvey	1	11			0.0576626
2006/2007 serosurvey	2	20			0.439427
2006/2007 serosurvey	2	25			0.188197
2006/2007 serosurvey	2	38			0.0246936
2006/2007 serosurvey	1	18			0.0141473
2006/2007 serosurvey	1	15			0.0110565
2006/2007 serosurvey	1	30			0.161239
2006/2007 serosurvey	2	20			0.032804
2006/2007 serosurvey	1	23			0.130296
2006/2007 serosurvey	2	23			0.0786306
2006/2007 serosurvey	2	13			0.0356553
2006/2007 serosurvey	1	12			0.169255
2006/2007 serosurvey	1	16			0.251386
2006/2007 serosurvey	1	16			0.512676
2006/2007 serosurvey	1	37			0.255528
2006/2007 serosurvey	1	30			0.0280149
2006/2007 serosurvey	2	23			0.005
2006/2007 serosurvey	1	23			0.0737656
2006/2007 serosurvey	1	11			0.786714
2006/2007 serosurvey	2	10			0.0848519
2006/2007 serosurvey	1	15			0.184275
2006/2007 serosurvey	2	14			0.03325
2006/2007 serosurvey	1	13			0.389794
2006/2007 serosurvey	1	25			0.0179879
2006/2007 serosurvey	2	20			0.0411746
2006/2007 serosurvey	1	23			0.0111144
2006/2007 serosurvey	2	21			0.118174
2006/2007 serosurvey	2	18			0.57648
2006/2007 serosurvey	2	16			0.0771942
2006/2007 serosurvey	2	12			0.11454
2006/2007 serosurvey	2	14			0.883462
2006/2007 serosurvey	1	25			0.280777
2006/2007 serosurvey	1	24			0.0401809
2006/2007 serosurvey	2	11			0.304503
2006/2007 serosurvey	2	24			0.0212933
2006/2007 serosurvey	1	35			0.0694312
2006/2007 serosurvey	1	21			0.0743717
2006/2007 serosurvey	1	11			0.141033
2006/2007 serosurvey	2	15			0.122858
2006/2007 serosurvey	1	13			0.220263
2006/2007 serosurvey	2	14			0.77303
2006/2007 serosurvey	1	16			0.0158811
2006/2007 serosurvey	2	14			0.658629
2006/2007 serosurvey	1	10			0.881073
2006/2007 serosurvey	2	12			0.132297
2006/2007 serosurvey	2	30			0.0666274
2006/2007 serosurvey	1	29			0.209511
2006/2007 serosurvey	1	11			0.005
2006/2007 serosurvey	1	14			0.0461182
2006/2007 serosurvey	2	22			0.0332468
2006/2007 serosurvey	1	13			0.223849
2006/2007 serosurvey	1	14			0.0734073
2006/2007 serosurvey	1	10			0.356021
2006/2007 serosurvey	1	11			0.310255
2006/2007 serosurvey	2	11			0.248703
2006/2007 serosurvey	2	16			0.0285835
2006/2007 serosurvey	2	29			0.488407
2006/2007 serosurvey	1	10			0.148448
2006/2007 serosurvey	1	18			0.0122864
2006/2007 serosurvey	1	25			0.136378
2006/2007 serosurvey	2	21			0.394462
2006/2007 serosurvey	2	23			0.141615
2006/2007 serosurvey	2	12			0.0594485
2006/2007 serosurvey	1	11			1.1874
2006/2007 serosurvey	2	11			0.088767
2006/2007 serosurvey	1	13			0.333987
2006/2007 serosurvey	2	13			0.0991539
2006/2007 serosurvey	2	23			0.097083
2006/2007 serosurvey	1	17			0.0404679
2006/2007 serosurvey	2	22			0.14665
2006/2007 serosurvey	1	25			0.0684564
2006/2007 serosurvey	1	14			0.192731
2006/2007 serosurvey	2	11			0.742528
2006/2007 serosurvey	1	10			1.08102
2006/2007 serosurvey	2	11			0.25
2006/2007 serosurvey	2	10			0.0973838
2006/2007 serosurvey	1	15			0.141594
2006/2007 serosurvey	2	10			0.253529
2006/2007 serosurvey	2	12			0.42779
2006/2007 serosurvey	2	16			0.0878775
2006/2007 serosurvey	2	16			0.210385
2006/2007 serosurvey	2	26			0.142003
2006/2007 serosurvey	1	18			0.0885506
2006/2007 serosurvey	2	17			0.0640251
2006/2007 serosurvey	1	18			0.0578449
2006/2007 serosurvey	2	27			0.451084
2006/2007 serosurvey	2	13			0.195534
2006/2007 serosurvey	1	23			0.181881
2006/2007 serosurvey	2	17			0.217185
2006/2007 serosurvey	1	16			0.0631955
2006/2007 serosurvey	2	11			0.291504
2006/2007 serosurvey	1	13			0.532787
2006/2007 serosurvey	1	14			0.557994
2006/2007 serosurvey	2	13			0.0862748
2006/2007 serosurvey	2	15			0.375219
2006/2007 serosurvey	2	14			0.0344904
2006/2007 serosurvey	2	12			0.49703
2006/2007 serosurvey	1	11			0.562178
2006/2007 serosurvey	1	23			0.0934129
2006/2007 serosurvey	2	12			0.24528
2006/2007 serosurvey	1	22			0.350842
2006/2007 serosurvey	1	11			0.805282
2006/2007 serosurvey	2	13			0.406576
2006/2007 serosurvey	2	14			0.173536
2006/2007 serosurvey	1	11			0.399824
2006/2007 serosurvey	1	37			0.0521573
2006/2007 serosurvey	1	11			0.540382
2006/2007 serosurvey	1	11			0.812722
2006/2007 serosurvey	1	10			0.265754
2006/2007 serosurvey	1	16			0.114885
2006/2007 serosurvey	2	11			0.184107
2006/2007 serosurvey	2	38			0.005
2006/2007 serosurvey	2	25			0.0566165
2006/2007 serosurvey	2	28			0.0106775
2006/2007 serosurvey	1	29			0.532428
2006/2007 serosurvey	2	20			0.0377983
2006/2007 serosurvey	2	20			0.0263983
2006/2007 serosurvey	2	35			0.0620965
2006/2007 serosurvey	1	19			0.0132132
2006/2007 serosurvey	1	24			0.101127
2006/2007 serosurvey	1	23			0.0503096
2006/2007 serosurvey	1	26			0.131928
2006/2007 serosurvey	2	14			0.0427615
2006/2007 serosurvey	1	12			0.181555
2006/2007 serosurvey	2	15			0.1086
2006/2007 serosurvey	2	18			0.0850053
2006/2007 serosurvey	2	11			0.0635003
2006/2007 serosurvey	1	18			0.005
2006/2007 serosurvey	1	26			0.155894
2006/2007 serosurvey	2	30			0.0926105
2006/2007 serosurvey	1	32			0.0372316
2006/2007 serosurvey	2	23			0.241274
2006/2007 serosurvey	2	19			0.0916815
2006/2007 serosurvey	2	17			0.0337586
2006/2007 serosurvey	2	25			0.005
2006/2007 serosurvey	2	28			0.654338
2006/2007 serosurvey	1	11			0.598741
2006/2007 serosurvey	1	11			0.294947
2006/2007 serosurvey	2	14			0.248058
2006/2007 serosurvey	2	17			0.0503131
2006/2007 serosurvey	2	10			0.226705
2006/2007 serosurvey	2	13			0.189617
2006/2007 serosurvey	2	21			0.0174934
2006/2007 serosurvey	1	21			0.0919672
2006/2007 serosurvey	2	24			0.0191393
2006/2007 serosurvey	1	27			0.191119
2006/2007 serosurvey	2	17			0.027173
2006/2007 serosurvey	1	37			0.335882
2006/2007 serosurvey	2	30			0.0567702
2006/2007 serosurvey	2	14			0.414009
2006/2007 serosurvey	2	15			0.412512
2006/2007 serosurvey	2	10			0.302755
2006/2007 serosurvey	1	10			0.546711
2006/2007 serosurvey	2	18			0.120056
2006/2007 serosurvey	2	29			0.0729161
2006/2007 serosurvey	1	13			1.08521
2006/2007 serosurvey	1	17			0.0326745
2006/2007 serosurvey	1	10			0.259291
2006/2007 serosurvey	1	21			0.0305348
2006/2007 serosurvey	2	11			0.005
2006/2007 serosurvey	2	21			0.005
2006/2007 serosurvey	2	17			0.132777
2006/2007 serosurvey	2	27			0.153028
2006/2007 serosurvey	1	21			0.0516086
2006/2007 serosurvey	2	14			0.829136
2006/2007 serosurvey	2	14			0.199644
2006/2007 serosurvey	2	13			0.155639
2006/2007 serosurvey	2	15			0.0892395
2006/2007 serosurvey	1	12			0.156679
2006/2007 serosurvey	1	12			1.12829
2006/2007 serosurvey	1	13			0.0140813
2006/2007 serosurvey	2	16			0.0272961
2006/2007 serosurvey	2	31			0.178219
2006/2007 serosurvey	2	35			0.599629
2006/2007 serosurvey	2	26			0.123943
2006/2007 serosurvey	1	15			0.291541
2006/2007 serosurvey	1	12			0.272998
2006/2007 serosurvey	1	12			0.262743
2006/2007 serosurvey	2	20			0.0558149
2006/2007 serosurvey	2	11			0.0479423
2006/2007 serosurvey	2	23			0.4236
2006/2007 serosurvey	1	22			0.0155824
2006/2007 serosurvey	1	21			0.005
2006/2007 serosurvey	2	28			0.0162509
2006/2007 serosurvey	2	26			0.0778168
2006/2007 serosurvey	2	26			0.313007
2006/2007 serosurvey	2	23			0.140401
2006/2007 serosurvey	2	18			0.139562
2006/2007 serosurvey	2	17			0.005
2006/2007 serosurvey	2	33			0.482317
2006/2007 serosurvey	2	11			0.0155211
2006/2007 serosurvey	2	18			0.0548062
2006/2007 serosurvey	1	12			0.743747
2006/2007 serosurvey	2	20			0.104942
2006/2007 serosurvey	2	22			0.124993
2006/2007 serosurvey	1	23			0.0113773
2006/2007 serosurvey	2	28			0.119395
2006/2007 serosurvey	1	26			0.163489
2006/2007 serosurvey	2	17			0.496785
2006/2007 serosurvey	1	37			0.0876446
2006/2007 serosurvey	2	33			0.005
2006/2007 serosurvey	1	14			0.404498
2006/2007 serosurvey	2	22			0.266607
2006/2007 serosurvey	1	21			0.0941881
2006/2007 serosurvey	2	20			0.102766
2006/2007 serosurvey	1	13			0.583182
2006/2007 serosurvey	1	15			0.786943
2006/2007 serosurvey	1	15			0.904214
2006/2007 serosurvey	1	27			0.0567708
2006/2007 serosurvey	1	22			0.061244
2006/2007 serosurvey	2	21			0.0884838
2006/2007 serosurvey	1	20			0.005
2006/2007 serosurvey	2	37			0.0754872
2006/2007 serosurvey	2	22			0.201467
2006/2007 serosurvey	1	25			0.0622441
2006/2007 serosurvey	1	24			0.0208346
2006/2007 serosurvey	1	13			0.368496
2006/2007 serosurvey	2	17			0.0428137
2006/2007 serosurvey	1	10			0.752119
2006/2007 serosurvey	2	10			2.51725
2006/2007 serosurvey	1	11			0.422794
2006/2007 serosurvey	2	10			0.141823
2006/2007 serosurvey	1	17			0.383602
2006/2007 serosurvey	2	18			0.0859466
2006/2007 serosurvey	1	31			0.0766981
2006/2007 serosurvey	1	26			0.0518674
2006/2007 serosurvey	2	16			0.0658186
2006/2007 serosurvey	2	27			0.0850194
2006/2007 serosurvey	1	18			0.0704741
2006/2007 serosurvey	2	20			0.489553
2006/2007 serosurvey	1	12			0.513639
2006/2007 serosurvey	2	14			0.0111169
2006/2007 serosurvey	2	12			0.282998
2006/2007 serosurvey	1	13			0.186252
2006/2007 serosurvey	2	16			0.244115
2006/2007 serosurvey	2	29			0.139734
2006/2007 serosurvey	1	11			0.0156702
2006/2007 serosurvey	1	15			0.135787
2006/2007 serosurvey	1	26			0.0614898
2006/2007 serosurvey	1	13			0.75542
2006/2007 serosurvey	2	17			0.237268
2006/2007 serosurvey	2	12			0.0344235
2006/2007 serosurvey	2	19			0.0848133
2006/2007 serosurvey	1	24			0.215322
2006/2007 serosurvey	1	15			0.332556
2006/2007 serosurvey	2	18			0.982968
2006/2007 serosurvey	2	25			0.0360368
2006/2007 serosurvey	1	21			12.2457
2006/2007 serosurvey	2	36			0.0253288
2006/2007 serosurvey	2	16			0.315604
2006/2007 serosurvey	2	16			0.136671
2006/2007 serosurvey	2	13			0.415217
2006/2007 serosurvey	2	19			0.0636161
2006/2007 serosurvey	2	23			0.305359
2006/2007 serosurvey	2	34			0.520926
2006/2007 serosurvey	1	10			0.648999
2006/2007 serosurvey	2	12			0.647411
2006/2007 serosurvey	2	21			0.0778394
2006/2007 serosurvey	2	24			0.0476157
2006/2007 serosurvey	2	14			0.347365
2006/2007 serosurvey	2	12			0.367908
2006/2007 serosurvey	1	11			0.209684
2006/2007 serosurvey	1	17			0.248066
2006/2007 serosurvey	1	15			1.77185
2006/2007 serosurvey	1	13			0.133525
2006/2007 serosurvey	1	14			0.301033
2006/2007 serosurvey	2	11			0.0285157
2006/2007 serosurvey	2	10			0.246911
2006/2007 serosurvey	2	27			0.0193707
2006/2007 serosurvey	2	20			0.0946196
2006/2007 serosurvey	1	13			0.339102
2006/2007 serosurvey	2	31			0.0574508
2006/2007 serosurvey	1	21			0.0642854
2006/2007 serosurvey	2	31			0.0343357
2006/2007 serosurvey	1	26			0.149022
2006/2007 serosurvey	2	17			0.091395
2006/2007 serosurvey	2	18			0.0221325
2006/2007 serosurvey	2	13			0.148379
2006/2007 serosurvey	1	12			0.156204
2006/2007 serosurvey	2	21			0.159227
2006/2007 serosurvey	2	21			0.100894
2006/2007 serosurvey	2	13			0.628659
2006/2007 serosurvey	2	26			0.141548
2006/2007 serosurvey	2	20			0.144012
2006/2007 serosurvey	1	13			1.39932
2006/2007 serosurvey	1	10			0.279437
2006/2007 serosurvey	2	25			0.0322043
2006/2007 serosurvey	2	15			0.031834
2006/2007 serosurvey	1	22			0.106209
2006/2007 serosurvey	1	11			0.116753
2006/2007 serosurvey	2	11			0.124791
2006/2007 serosurvey	2	34			0.0414715
2006/2007 serosurvey	1	26			0.0138852
2006/2007 serosurvey	2	33			0.268181
2006/2007 serosurvey	1	20			0.0838533
2006/2007 serosurvey	1	17			0.0179685
2006/2007 serosurvey	2	17			0.0449556
2006/2007 serosurvey	1	12			0.668858
2006/2007 serosurvey	2	14			0.0710315
2006/2007 serosurvey	2	13			0.509236
2006/2007 serosurvey	2	12			0.538214
2006/2007 serosurvey	2	35			0.043019
2006/2007 serosurvey	2	25			0.141516
2006/2007 serosurvey	1	29			0.0769373
2006/2007 serosurvey	1	18			0.229734
2006/2007 serosurvey	2	28			0.100685
2006/2007 serosurvey	2	15			0.569155
2006/2007 serosurvey	2	19			0.102231
2006/2007 serosurvey	1	28			0.0659549
2006/2007 serosurvey	2	32			0.0920772
2006/2007 serosurvey	2	18			0.0438216
2006/2007 serosurvey	1	20			0.0393206
2006/2007 serosurvey	1	22			0.111935
2006/2007 serosurvey	2	29			0.005
2006/2007 serosurvey	2	11			0.0191877
2006/2007 serosurvey	2	10			2.17262
2006/2007 serosurvey	2	30			0.315784
2006/2007 serosurvey	1	22			0.0352528
2006/2007 serosurvey	1	20			0.0373056
2006/2007 serosurvey	1	31			0.606814
2006/2007 serosurvey	2	24			0.0973608
2006/2007 serosurvey	1	13			0.262619
2006/2007 serosurvey	1	13			0.0855658
2006/2007 serosurvey	2	10			0.424726
2006/2007 serosurvey	1	15			0.298441
2006/2007 serosurvey	2	14			0.178442
2006/2007 serosurvey	2	28			0.280086
2006/2007 serosurvey	2	35			0.0301855
2006/2007 serosurvey	1	27			0.165832
2006/2007 serosurvey	1	26			0.103156
2006/2007 serosurvey	1	12			0.123445
2006/2007 serosurvey	2	10			0.157238
2006/2007 serosurvey	1	17			0.128637
2006/2007 serosurvey	2	21			0.0296852
2006/2007 serosurvey	1	26			0.042877
2006/2007 serosurvey	2	29			0.068148
2006/2007 serosurvey	2	12			0.777209
2006/2007 serosurvey	2	15			0.759161
2006/2007 serosurvey	1	14			0.196883
2006/2007 serosurvey	1	20			0.058921
2006/2007 serosurvey	1	15			0.386801
2006/2007 serosurvey	2	13			0.0851532
2006/2007 serosurvey	1	24			0.0130282
2006/2007 serosurvey	2	18			0.115592
2006/2007 serosurvey	2	19			0.0375164
2006/2007 serosurvey	2	34			0.109677
2006/2007 serosurvey	1	28			0.202933
2006/2007 serosurvey	2	15			0.088752
2006/2007 serosurvey	1	22			0.0967606
2006/2007 serosurvey	2	31			0.579489
2006/2007 serosurvey	1	31			0.0465226
2006/2007 serosurvey	2	29			0.0369387
2006/2007 serosurvey	1	32			0.326355
2006/2007 serosurvey	1	16			0.0181684
2006/2007 serosurvey	2	10			0.248757
2006/2007 serosurvey	1	29			0.145205
2006/2007 serosurvey	2	23			0.100046
2006/2007 serosurvey	1	10			0.419294
2006/2007 serosurvey	1	15			0.240739
2006/2007 serosurvey	1	11			0.0333466
2006/2007 serosurvey	2	14			0.0251839
2006/2007 serosurvey	2	14			0.141211
2006/2007 serosurvey	2	19			0.005
2006/2007 serosurvey	2	25			0.298952
2006/2007 serosurvey	2	18			0.060543
2006/2007 serosurvey	1	24			0.110854
2006/2007 serosurvey	1	33			0.286075
2006/2007 serosurvey	1	26			0.0487709
2006/2007 serosurvey	2	12			0.0362257
2006/2007 serosurvey	1	14			0.124474
2006/2007 serosurvey	2	21			0.308066
2006/2007 serosurvey	2	10			0.174006
2006/2007 serosurvey	2	10			0.0185975
2006/2007 serosurvey	2	10			0.259454
2006/2007 serosurvey	1	23			0.033054
2006/2007 serosurvey	2	10			0.208754
2006/2007 serosurvey	2	10			0.172835
2006/2007 serosurvey	1	20			0.130628
2006/2007 serosurvey	2	24			0.0396622
2006/2007 serosurvey	2	23			0.335045
2006/2007 serosurvey	1	19			0.028678
2006/2007 serosurvey	1	22			0.164193
2006/2007 serosurvey	2	23			0.0376508
2006/2007 serosurvey	2	20			0.0942309
2006/2007 serosurvey	2	26			0.0266324
2006/2007 serosurvey	2	18			0.119113
2006/2007 serosurvey	2	32			0.0556872
2006/2007 serosurvey	1	19			0.617782
2006/2007 serosurvey	2	35			0.103311
2006/2007 serosurvey	2	11			1.76052
2006/2007 serosurvey	1	10			1.63706
2006/2007 serosurvey	1	11			0.0668784
2006/2007 serosurvey	2	12			0.0825933
2006/2007 serosurvey	2	16			0.0686857
2006/2007 serosurvey	1	16			0.259158
2006/2007 serosurvey	1	14			0.544203
2006/2007 serosurvey	2	29			0.198061
2006/2007 serosurvey	1	20			0.005
2006/2007 serosurvey	2	20			0.0476029
2006/2007 serosurvey	2	29			0.0748645
2006/2007 serosurvey	1	17			0.067586
2006/2007 serosurvey	1	32			0.005
2006/2007 serosurvey	1	21			0.023302
2006/2007 serosurvey	2	31			0.0157346
2006/2007 serosurvey	1	11			2.35768
2006/2007 serosurvey	2	11			0.0831257
2006/2007 serosurvey	2	16			0.0413469
2006/2007 serosurvey	1	14			0.0299439
2006/2007 serosurvey	2	18			0.446599
2006/2007 serosurvey	2	32			0.0229472
2006/2007 serosurvey	1	12			0.1726
2006/2007 serosurvey	2	37			0.310181
2006/2007 serosurvey	1	35			0.0999614
2006/2007 serosurvey	1	12			0.270948
2006/2007 serosurvey	2	20			0.113342
2006/2007 serosurvey	2	36			0.05269
2006/2007 serosurvey	1	37			0.0662086
2006/2007 serosurvey	1	15			1.7529
2006/2007 serosurvey	2	15			0.428404
2006/2007 serosurvey	2	13			0.283369
2006/2007 serosurvey	2	14			0.421697
2006/2007 serosurvey	1	14			0.993001
2006/2007 serosurvey	1	16			0.186798
2006/2007 serosurvey	1	35			0.314627
2006/2007 serosurvey	2	17			0.0311962
2006/2007 serosurvey	1	25			0.273465
2006/2007 serosurvey	1	15			0.31553
2006/2007 serosurvey	1	12			0.503944
2006/2007 serosurvey	1	10			1.66774
2006/2007 serosurvey	2	19			0.214157
2006/2007 serosurvey	2	28			0.075062
2006/2007 serosurvey	2	10			0.211008
2006/2007 serosurvey	1	11			0.270263
2006/2007 serosurvey	1	18			0.351947
2006/2007 serosurvey	1	32			0.192451
2006/2007 serosurvey	2	31			0.404541
2006/2007 serosurvey	1	33			0.0519236
2006/2007 serosurvey	1	14			0.325111
2006/2007 serosurvey	1	37			0.133771
2006/2007 serosurvey	2	14			0.120324
2006/2007 serosurvey	2	15			0.0557597
2006/2007 serosurvey	2	16			0.0303538
2006/2007 serosurvey	2	21			0.005
2006/2007 serosurvey	2	36			0.17058
2006/2007 serosurvey	1	19			0.0555788
2006/2007 serosurvey	2	25			0.0552814
2006/2007 serosurvey	2	24			0.067514
2006/2007 serosurvey	1	31			0.0707311
2006/2007 serosurvey	1	27			0.138737
2006/2007 serosurvey	2	37			0.183223
2006/2007 serosurvey	1	19			0.129811
2006/2007 serosurvey	2	11			0.541584
2006/2007 serosurvey	2	10			0.975063
2006/2007 serosurvey	2	11			0.237597
2006/2007 serosurvey	1	11			0.0246691
2006/2007 serosurvey	2	25			0.0738346
2006/2007 serosurvey	2	32			0.176611
2006/2007 serosurvey	2	30			0.275322
2006/2007 serosurvey	1	31			0.0120613
2006/2007 serosurvey	2	17			0.0746741
2006/2007 serosurvey	1	28			0.0771584
2006/2007 serosurvey	2	20			0.0318455
2006/2007 serosurvey	2	30			0.142768
2006/2007 serosurvey	1	21			3.0984
2006/2007 serosurvey	2	24			0.0583563
2006/2007 serosurvey	1	30			0.0635834
2006/2007 serosurvey	2	25			0.289671
2006/2007 serosurvey	1	25			0.263521
2006/2007 serosurvey	1	13			0.005
2006/2007 serosurvey	1	10			0.74788
2006/2007 serosurvey	2	22			0.0722981
2006/2007 serosurvey	2	24			0.122975
2006/2007 serosurvey	1	24			0.0170255
2006/2007 serosurvey	2	10			0.186953
2006/2007 serosurvey	2	20			0.203175
2006/2007 serosurvey	1	38			0.0365278
2006/2007 serosurvey	1	17			0.0319546
2006/2007 serosurvey	2	10			0.0643373
2006/2007 serosurvey	1	17			0.005
2006/2007 serosurvey	1	35			0.0177186
2006/2007 serosurvey	2	12			0.131199
2006/2007 serosurvey	2	13			0.215469
2006/2007 serosurvey	1	20			0.101358
2006/2007 serosurvey	2	39			0.03951
2006/2007 serosurvey	2	37			0.005
2006/2007 serosurvey	2	17			0.110123
2006/2007 serosurvey	2	32			0.0224978
2006/2007 serosurvey	1	32			0.135139
2006/2007 serosurvey	2	21			0.0289013
2006/2007 serosurvey	2	24			0.0273643
2006/2007 serosurvey	2	19			0.155304
2006/2007 serosurvey	2	16			0.0373809
2006/2007 serosurvey	1	12			0.797739
2006/2007 serosurvey	1	21			0.0667521
2006/2007 serosurvey	1	27			0.248463
2006/2007 serosurvey	1	20			0.053039
2006/2007 serosurvey	1	16			0.383587
2006/2007 serosurvey	1	24			0.0270643
2006/2007 serosurvey	2	17			0.196736
2006/2007 serosurvey	2	35			0.0281643
2006/2007 serosurvey	2	19			0.0343126
2006/2007 serosurvey	2	34			0.0445647
2006/2007 serosurvey	1	13			0.806704
2006/2007 serosurvey	2	31			0.100614
2006/2007 serosurvey	1	23			0.112634
2006/2007 serosurvey	2	36			0.0915331
2006/2007 serosurvey	1	16			0.0277583
2006/2007 serosurvey	2	21			0.119509
2006/2007 serosurvey	2	11			0.603296
2006/2007 serosurvey	2	30			0.0813431
2006/2007 serosurvey	1	14			0.0343007
2006/2007 serosurvey	1	11			0.104099
2006/2007 serosurvey	2	14			1.03919
2006/2007 serosurvey	1	15			0.18015
2006/2007 serosurvey	2	30			0.0366242
2006/2007 serosurvey	2	20			0.015703
2006/2007 serosurvey	2	23			0.144386
2006/2007 serosurvey	2	30			0.0610763
2006/2007 serosurvey	2	23			0.0984842
2006/2007 serosurvey	2	17			0.675856
2006/2007 serosurvey	1	37			0.014807
2006/2007 serosurvey	1	23			0.0169402
2006/2007 serosurvey	2	21			0.005
2006/2007 serosurvey	1	34			0.0129677
2006/2007 serosurvey	2	17			0.0741573
2006/2007 serosurvey	2	10			0.134859
2006/2007 serosurvey	2	31			0.0103831
2006/2007 serosurvey	2	20			0.266382
2006/2007 serosurvey	1	12			0.0725687
2006/2007 serosurvey	1	14			0.307503
2006/2007 serosurvey	2	17			0.0731029
2006/2007 serosurvey	1	23			0.0503998
2006/2007 serosurvey	1	19			0.032804
2006/2007 serosurvey	1	24			0.153177
2006/2007 serosurvey	2	28			0.0735486
2006/2007 serosurvey	1	21			0.824974
2006/2007 serosurvey	1	21			0.120586
2006/2007 serosurvey	1	30			0.127696
2006/2007 serosurvey	2	31			0.265675
2006/2007 serosurvey	1	12			0.0141685
2006/2007 serosurvey	2	29			0.005
2006/2007 serosurvey	1	17			0.190535
2006/2007 serosurvey	1	34			0.005
2006/2007 serosurvey	1	14			0.0226665
2006/2007 serosurvey	1	10			0.355293
2006/2007 serosurvey	2	16			0.36558
2006/2007 serosurvey	2	23			0.360453
2006/2007 serosurvey	1	20			0.458319
2006/2007 serosurvey	2	26			0.0297479
2006/2007 serosurvey	1	21			0.100835
2006/2007 serosurvey	2	20			0.0797112
2006/2007 serosurvey	2	34			0.0346026
2006/2007 serosurvey	1	14			0.446324
2006/2007 serosurvey	1	19			0.0333442
2006/2007 serosurvey	1	21			0.0889531
2006/2007 serosurvey	1	27			0.676185
2006/2007 serosurvey	2	28			0.079164
2006/2007 serosurvey	1	14			1.13067
2006/2007 serosurvey	2	17			0.592333
2006/2007 serosurvey	2	29			0.0110776
2006/2007 serosurvey	2	15			0.0900868
2006/2007 serosurvey	2	30			0.0370329
2006/2007 serosurvey	1	29			0.140261
2006/2007 serosurvey	2	27			0.0624411
2006/2007 serosurvey	1	24			0.0689453
2006/2007 serosurvey	2	19			0.090188
2006/2007 serosurvey	1	12			0.278507
2006/2007 serosurvey	2	30			0.005
2006/2007 serosurvey	2	14			0.154632
2006/2007 serosurvey	1	28			0.0248933
2006/2007 serosurvey	1	11			0.148733
2006/2007 serosurvey	1	25			0.0228651
2006/2007 serosurvey	1	32			0.0255731
2006/2007 serosurvey	2	14			0.0808007
2006/2007 serosurvey	1	15			0.0879393
2006/2007 serosurvey	2	10			0.0372078
2006/2007 serosurvey	1	10			0.241436
2006/2007 serosurvey	2	20			0.0482479
2006/2007 serosurvey	2	10			0.079628
2006/2007 serosurvey	2	25			0.129678
2006/2007 serosurvey	2	17			0.116111
2006/2007 serosurvey	2	27			0.0110361
2006/2007 serosurvey	1	19			0.105369
2006/2007 serosurvey	1	28			0.385798
2006/2007 serosurvey	1	34			0.005
2006/2007 serosurvey	1	20			0.0630045
2006/2007 serosurvey	1	28			1.09115
2006/2007 serosurvey	1	32			0.0889016
2006/2007 serosurvey	2	15			0.601054
2006/2007 serosurvey	2	14			0.794079
2006/2007 serosurvey	2	12			0.118708
2006/2007 serosurvey	1	15			0.0452657
2006/2007 serosurvey	2	22			0.0695672
2006/2007 serosurvey	2	20			0.0348228
2006/2007 serosurvey	1	26			0.14838
2006/2007 serosurvey	2	15			0.0913883
2006/2007 serosurvey	2	10			0.189998
2006/2007 serosurvey	1	16			0.115265
2006/2007 serosurvey	2	20			0.005
2006/2007 serosurvey	2	12			0.0332954
2006/2007 serosurvey	1	16			0.132088
2006/2007 serosurvey	2	12			0.120831
2006/2007 serosurvey	1	20			1.64481
2006/2007 serosurvey	1	18			0.408651
2006/2007 serosurvey	1	20			0.433226
2006/2007 serosurvey	1	27			0.157462
2006/2007 serosurvey	2	29			0.0471294
2006/2007 serosurvey	2	10			0.247061
2006/2007 serosurvey	2	14			0.0111622
2006/2007 serosurvey	1	22			0.0395547
2006/2007 serosurvey	2	13			0.332794
2006/2007 serosurvey	2	15			0.0920582
2006/2007 serosurvey	2	14			0.0797466
2006/2007 serosurvey	2	15			0.35444
2006/2007 serosurvey	1	14			0.0340893
2006/2007 serosurvey	1	13			0.0281703
2006/2007 serosurvey	1	31			0.124727
2006/2007 serosurvey	1	27			0.0455546
2006/2007 serosurvey	1	14			0.196456
2006/2007 serosurvey	2	16			0.103674
2006/2007 serosurvey	2	18			0.597652
2006/2007 serosurvey	2	10			0.0730932
2006/2007 serosurvey	2	12			0.483837
2006/2007 serosurvey	1	20			1.10912
2006/2007 serosurvey	1	21			0.0504069
2006/2007 serosurvey	1	21			0.005
2006/2007 serosurvey	1	13			0.0547395
2006/2007 serosurvey	2	18			0.005
2006/2007 serosurvey	2	30			0.0205169
2006/2007 serosurvey	1	18			0.106516
2006/2007 serosurvey	2	24			0.198298
2006/2007 serosurvey	2	26			0.142305
2006/2007 serosurvey	1	21			0.0657279
2006/2007 serosurvey	1	27			0.0985946
2006/2007 serosurvey	2	13			0.0394537
2006/2007 serosurvey	2	20			0.0164515
2006/2007 serosurvey	2	31			0.0668321
2006/2007 serosurvey	1	17			0.0323205
2006/2007 serosurvey	1	12			0.189031
2006/2007 serosurvey	2	30			0.153144
2006/2007 serosurvey	2	13			0.185039
2006/2007 serosurvey	2	11			0.0641837
2006/2007 serosurvey	1	12			0.38394
2006/2007 serosurvey	2	11			0.469486
2006/2007 serosurvey	2	20			0.202784
2006/2007 serosurvey	2	20			0.111918
2006/2007 serosurvey	2	19			0.103964
2006/2007 serosurvey	1	29			0.447732
2006/2007 serosurvey	2	15			0.0718344
2006/2007 serosurvey	2	28			0.233803
2006/2007 serosurvey	2	19			0.0646737
2006/2007 serosurvey	2	11			0.409481
2006/2007 serosurvey	2	21			0.150823
2006/2007 serosurvey	1	12			0.14233
2006/2007 serosurvey	1	31			0.024407
2006/2007 serosurvey	1	11			0.810749
2006/2007 serosurvey	2	10			0.188249
2006/2007 serosurvey	1	11			1.60007
2006/2007 serosurvey	2	14			0.206511
2006/2007 serosurvey	2	13			0.0120698
2006/2007 serosurvey	2	17			0.0226934
2006/2007 serosurvey	1	27			0.0717534
2006/2007 serosurvey	2	22			0.121498
2006/2007 serosurvey	2	16			0.825478
2006/2007 serosurvey	1	13			0.0415181
2006/2007 serosurvey	2	19			0.0844542
2006/2007 serosurvey	2	29			0.165541
2006/2007 serosurvey	1	12			0.169747
2006/2007 serosurvey	2	19			0.029078
2006/2007 serosurvey	2	14			0.0175885
2006/2007 serosurvey	2	12			0.142759
2006/2007 serosurvey	2	31			0.446246
2006/2007 serosurvey	2	18			0.0955123
2006/2007 serosurvey	2	20			0.0185413
2006/2007 serosurvey	2	25			0.0379479
2006/2007 serosurvey	2	21			0.0716136
2006/2007 serosurvey	1	20			0.0318074
2006/2007 serosurvey	2	29			0.0232493
2006/2007 serosurvey	2	18			0.033499
2006/2007 serosurvey	1	13			0.0898679
2006/2007 serosurvey	1	35			0.0902505
2006/2007 serosurvey	2	38			0.261398
2006/2007 serosurvey	1	14			1.22576
2006/2007 serosurvey	1	16			0.126702
2006/2007 serosurvey	2	16			0.338153
2006/2007 serosurvey	1	16			0.376126
2006/2007 serosurvey	1	13			0.759624
2006/2007 serosurvey	2	14			0.293675
2006/2007 serosurvey	2	10			0.559688
2006/2007 serosurvey	1	16			0.76154
2006/2007 serosurvey	2	16			0.205888
2006/2007 serosurvey	2	12			2.48467
2006/2007 serosurvey	1	16			0.0426722
2006/2007 serosurvey	1	12			0.971882
2006/2007 serosurvey	1	14			0.35253
2006/2007 serosurvey	1	16			0.550117
2006/2007 serosurvey	2	12			0.161124
2006/2007 serosurvey	1	29			0.182508
2006/2007 serosurvey	2	22			0.183064
2006/2007 serosurvey	1	19			0.126243
2006/2007 serosurvey	1	33			0.175762
2006/2007 serosurvey	2	31			0.173753
2006/2007 serosurvey	2	32			0.0121027
2006/2007 serosurvey	1	16			0.265822
2006/2007 serosurvey	1	19			0.0608144
2006/2007 serosurvey	2	27			0.198362
2006/2007 serosurvey	1	11			0.236908
2006/2007 serosurvey	1	11			0.222337
2006/2007 serosurvey	1	37			0.117428
2006/2007 serosurvey	2	23			0.005
2006/2007 serosurvey	1	18			0.21611
2006/2007 serosurvey	1	24			0.173955
2006/2007 serosurvey	2	21			0.0454502
2006/2007 serosurvey	2	26			0.0142164
2006/2007 serosurvey	2	29			0.005
2006/2007 serosurvey	2	37			0.124504
2006/2007 serosurvey	2	22			0.0173616
2006/2007 serosurvey	1	23			0.0625698
2006/2007 serosurvey	2	35			0.0529642
2006/2007 serosurvey	1	22			0.0427805
2006/2007 serosurvey	2	29			0.005
2006/2007 serosurvey	1	34			0.0478818
2006/2007 serosurvey	1	23			0.18006
2006/2007 serosurvey	2	26			0.0549027
2006/2007 serosurvey	2	24			0.177962
2006/2007 serosurvey	1	20			0.0568756
2006/2007 serosurvey	1	30			0.074207
2006/2007 serosurvey	2	37			0.326709
2006/2007 serosurvey	2	29			0.0699251

## Sheet: table4
Study	Gender	Age	Ethnicity	Dtx_MIA	Religion	Revaccination profession	Travel	Education	Income	Number of diphtheria vaccinations	Time since last diphtheria vaccination
2006/2007 serosurvey	2	0	1	0.0122812	0	3	2	2	2	1	1
2006/2007 serosurvey	1	47	1	0.041729	0	2	1	1	2	6	6
2006/2007 serosurvey	2	1	1	0.0303809	0	3	2	2	2	4	1
2006/2007 serosurvey	2	10	1	0.0491622	0	3	2	2	2	6	2
2006/2007 serosurvey	2	47	1	0.0218381	1	1	2	2	2	4	6
2006/2007 serosurvey	2	35	1	0.493828	0	2	2	2	3	7	1
2006/2007 serosurvey	1	74	1	0.0191539	0	1	2	2	2	0	2
2006/2007 serosurvey	1	74	1	0.005	0	2	2	2	4	0	7
2006/2007 serosurvey	2	34	1	0.211829	0	2	1	1	2	0	2
2006/2007 serosurvey	2	2	1	0.08322	0	3	2	2	3	4	2
2006/2007 serosurvey	1	49	1	0.104602	0	1	2	2	2	0	3
2006/2007 serosurvey	2	3	1	0.0509854	0	3	2	1	4	4	2
2006/2007 serosurvey	1	0	1	0.005	0	3	2	1	2	3	1
2006/2007 serosurvey	1	29	1	0.0543291	0	2	1	2	2	1	2
2006/2007 serosurvey	1	10	3	0.601722	0	3	1	2	2	6	2
2006/2007 serosurvey	1	6	1	0.286082	0	3	2	1	4	5	2
2006/2007 serosurvey	2	10	1	0.346562	0	3	2	2	2	6	1
2006/2007 serosurvey	1	6	1	0.005	0	3	2	2	3	5	2
2006/2007 serosurvey	1	11	1	0.284226	0	3	2	2	4	6	2
2006/2007 serosurvey	1	0	5	3.33862	0	3	2	2	2	4	1
2006/2007 serosurvey	1	12	1	0.226421	0	3	2	2	2	6	2
2006/2007 serosurvey	2	8	1	0.113117	0	3	2	2	4	5	2
2006/2007 serosurvey	1	6	1	0.468617	0	3	2	2	4	5	2
2006/2007 serosurvey	2	0	1	0.21177	0	3	2	2	2	3	1
2006/2007 serosurvey	2	11	1	0.134205	0	3	2	2	2	6	2
2006/2007 serosurvey	2	11	1	0.192997	0	3	2	1	3	6	2
2006/2007 serosurvey	2	21	1	0.124823	0	2	2	2	4	6	4
2006/2007 serosurvey	2	10	1	0.31304	0	3	2	2	1	6	2
2006/2007 serosurvey	2	18	2	0.42171	0	2	2	2	4	7	3
2006/2007 serosurvey	1	14	1	0.0109228	0	3	2	2	2	6	3
2006/2007 serosurvey	2	9	1	0.809233	0	3	2	1	2	6	1
2006/2007 serosurvey	1	16	1	0.400251	0	2	2	1	3	6	3
2006/2007 serosurvey	1	9	1	0.125667	0	3	1	2	2	6	1
2006/2007 serosurvey	2	14	3	0.174117	0	3	2	1	4	5	3
2006/2007 serosurvey	2	13	1	0.362662	0	3	2	2	2	6	2
2006/2007 serosurvey	2	9	1	0.665436	0	3	1	1	2	6	1
2006/2007 serosurvey	1	8	1	0.285344	0	3	1	1	2	5	2
2006/2007 serosurvey	2	12	1	0.0186364	0	3	2	1	4	6	2
2006/2007 serosurvey	1	9	1	2.29085	1	3	2	2	2	4	3
2006/2007 serosurvey	2	13	1	0.0660672	0	3	2	2	2	4	4
2006/2007 serosurvey	2	18	1	0.635304	0	2	1	2	1	6	3
2006/2007 serosurvey	2	17	1	0.201247	0	2	2	4	3	6	3
2006/2007 serosurvey	2	4	1	3.56329	0	3	2	2	3	5	1
2006/2007 serosurvey	2	37	2	0.308343	0	2	2	2	2	5	4
2006/2007 serosurvey	2	38	3	0.928654	0	1	2	1	2	7	1
2006/2007 serosurvey	2	21	1	0.144771	0	1	2	1	2	6	4
2006/2007 serosurvey	1	51	1	0.758942	0	1	2	1	1	7	6
2006/2007 serosurvey	1	58	1	0.0305621	0	2	1	1	2	1	6
2006/2007 serosurvey	2	51	1	0.194522	0	2	1	2	2	1	2
2006/2007 serosurvey	2	25	1	0.0650324	0	2	1	2	2	6	5
2006/2007 serosurvey	2	26	3	0.0561158	0	1	2	1	2	6	5
2006/2007 serosurvey	2	59	1	0.0933965	0	2	2	2	2	0	6
2006/2007 serosurvey	1	45	4	0.01104	0	2	1	1	4	0	6
2006/2007 serosurvey	1	59	1	0.0433738	0	2	1	3	2	0	6
2006/2007 serosurvey	1	4	1	0.592337	0	3	2	1	1	5	1
2006/2007 serosurvey	2	24	2	0.306535	0	2	1	2	3	0	5
2006/2007 serosurvey	2	41	1	0.89858	0	2	1	2	4	6	2
2006/2007 serosurvey	2	52	1	0.0486179	0	2	1	3	3	0	6
2006/2007 serosurvey	1	45	1	0.341411	0	2	2	1	1	7	6
2006/2007 serosurvey	2	24	1	0.255279	0	2	1	2	2	6	5
2006/2007 serosurvey	2	41	1	0.0207942	0	2	2	2	2	0	6
2006/2007 serosurvey	2	57	1	0.270142	0	2	1	2	4	3	2
2006/2007 serosurvey	1	41	1	0.0633137	0	1	1	2	4	4	6
2006/2007 serosurvey	2	37	1	0.221389	0	2	2	2	4	4	6
2006/2007 serosurvey	1	13	1	0.460487	0	3	2	2	2	6	2
2006/2007 serosurvey	2	71	1	0.005	0	2	2	2	2	0	7
2006/2007 serosurvey	1	46	1	0.239962	0	2	2	2	2	6	6
2006/2007 serosurvey	2	56	1	0.446263	0	2	1	2	2	3	2
2006/2007 serosurvey	1	43	1	0.0192324	0	2	2	2	2	5	6
2006/2007 serosurvey	1	56	1	0.743468	0	1	1	2	2	7	3
2006/2007 serosurvey	1	77	1	0.0674541	0	1	1	2	2	0	6
2006/2007 serosurvey	2	68	1	0.0101798	0	2	2	2	2	0	7
2006/2007 serosurvey	2	71	1	0.0597715	0	2	1	2	2	0	6
2006/2007 serosurvey	1	75	1	0.0210571	0	2	2	2	2	0	6
2006/2007 serosurvey	2	76	1	0.120324	0	2	2	1	2	0	6
2006/2007 serosurvey	2	0	1	0.005	0	3	2	2	3	3	1
2006/2007 serosurvey	2	71	1	0.120311	0	2	1	2	2	0	3
2006/2007 serosurvey	2	66	1	0.0117861	0	2	1	2	3	0	4
2006/2007 serosurvey	1	0	7	0.0974626	0	3	1	2	4	3	1
2006/2007 serosurvey	1	71	1	0.219122	0	2	2	2	2	0	7
2006/2007 serosurvey	2	68	1	1.52172	0	2	2	2	2	2	4
2006/2007 serosurvey	1	69	1	0.701461	0	1	1	2	2	5	5
2006/2007 serosurvey	2	72	1	0.005	0	2	2	2	2	0	7
2006/2007 serosurvey	2	69	1	0.0495336	0	2	2	3	4	0	6
2006/2007 serosurvey	2	15	1	0.319979	0	2	1	3	3	5	2
2006/2007 serosurvey	2	69	1	0.025568	0	2	2	2	2	0	7
2006/2007 serosurvey	2	15	1	0.306436	0	2	2	3	3	6	2
2006/2007 serosurvey	1	18	1	0.144038	0	2	2	3	4	6	3
2006/2007 serosurvey	2	65	1	0.0166593	0	2	2	1	4	0	6
2006/2007 serosurvey	1	71	1	0.005	0	2	2	3	5	0	7
2006/2007 serosurvey	1	65	8	0.430986	0	2	1	1	3	0	7
2006/2007 serosurvey	2	17	1	0.141306	0	2	2	3	4	6	3
2006/2007 serosurvey	1	66	1	0.155546	0	1	1	2	2	1	3
2006/2007 serosurvey	2	2	1	0.0178195	0	3	2	1	1	4	2
2006/2007 serosurvey	1	65	1	0.232437	0	1	1	2	2	0	6
2006/2007 serosurvey	2	4	1	0.0115305	0	3	2	1	2	4	2
2006/2007 serosurvey	1	65	1	1.1402	0	1	1	2	1	4	3
2006/2007 serosurvey	1	61	1	0.636173	0	1	1	1	4	3	2
2006/2007 serosurvey	1	63	1	0.0606263	0	2	2	3	4	0	6
2006/2007 serosurvey	1	17	3	0.0585968	0	2	2	3	2	6	3
2006/2007 serosurvey	1	64	1	1.06865	0	1	1	1	2	4	1
2006/2007 serosurvey	1	62	1	1.74708	0	1	2	2	2	2	3
2006/2007 serosurvey	1	63	3	0.264218	0	1	2	2	2	1	6
2006/2007 serosurvey	2	63	1	0.162347	0	2	1	1	2	3	2
2006/2007 serosurvey	2	64	1	0.0337639	0	1	1	1	2	2	3
2006/2007 serosurvey	1	56	1	0.0590509	0	2	2	2	2	0	6
2006/2007 serosurvey	2	48	1	0.1257	0	1	2	2	1	7	6
2006/2007 serosurvey	1	62	8	0.119419	0	2	1	3	3	0	7
2006/2007 serosurvey	2	27	1	0.0199156	0	2	1	1	2	6	5
2006/2007 serosurvey	1	60	1	0.005	0	2	1	1	4	1	4
2006/2007 serosurvey	2	28	1	0.0321337	0	1	2	1	2	6	5
2006/2007 serosurvey	1	59	1	0.0163114	0	2	2	2	2	0	6
2006/2007 serosurvey	1	28	1	0.162761	0	1	1	1	2	7	3
2006/2007 serosurvey	2	34	1	0.0902858	0	2	1	1	2	6	2
2006/2007 serosurvey	1	53	1	0.123417	0	2	1	1	1	0	6
2006/2007 serosurvey	1	53	1	0.16016	0	1	2	2	2	3	6
2006/2007 serosurvey	2	45	1	0.0596827	0	2	1	1	2	0	6
2006/2007 serosurvey	2	8	8	0.515402	0	3	1	1	2	6	2
2006/2007 serosurvey	1	4	1	0.0159009	0	3	2	1	2	5	1
2006/2007 serosurvey	1	3	5	0.187884	0	3	1	2	2	4	2
2006/2007 serosurvey	1	22	8	0.072019	0	2	2	2	4	3	4
2006/2007 serosurvey	1	38	1	0.319155	0	1	1	2	4	6	5
2006/2007 serosurvey	2	7	1	0.121328	0	3	2	2	2	5	2
2006/2007 serosurvey	2	72	1	0.005	0	2	2	2	4	0	6
2006/2007 serosurvey	2	20	5	0.0309111	0	2	1	1	3	0	7
2006/2007 serosurvey	2	0	7	0.133844	0	3	2	2	4	3	1
2006/2007 serosurvey	1	28	1	0.0750723	0	2	2	1	2	6	5
2006/2007 serosurvey	1	14	1	0.108683	0	3	2	2	3	6	2
2006/2007 serosurvey	1	72	1	0.0569025	0	2	2	3	2	0	7
2006/2007 serosurvey	1	78	1	0.0333163	0	1	1	2	4	0	6
2006/2007 serosurvey	1	0	1	0.0200934	0	3	2	2	2	3	1
2006/2007 serosurvey	1	75	1	0.0120006	0	1	1	3	2	2	3
2006/2007 serosurvey	1	3	1	0.285535	1	3	2	2	2	4	2
2006/2007 serosurvey	2	3	1	1.78405	0	3	2	2	2	5	1
2006/2007 serosurvey	2	67	1	0.0506597	0	2	2	1	2	0	6
2006/2007 serosurvey	1	65	1	0.225077	0	2	1	2	3	2	6
2006/2007 serosurvey	2	65	1	0.005	0	2	1	2	3	0	6
2006/2007 serosurvey	1	17	1	0.106598	0	2	2	2	1	6	3
2006/2007 serosurvey	1	61	1	0.0132125	0	2	1	1	2	2	3
2006/2007 serosurvey	1	15	8	0.250489	0	2	1	3	4	6	3
2006/2007 serosurvey	2	4	1	0.95372	0	3	2	2	2	5	1
2006/2007 serosurvey	2	59	1	0.005	0	2	2	2	4	0	6
2006/2007 serosurvey	1	28	1	0.0949311	0	2	2	2	4	6	5
2006/2007 serosurvey	2	45	1	0.188618	0	2	2	1	1	0	6
2006/2007 serosurvey	2	42	1	0.141023	0	1	2	1	2	6	6
2006/2007 serosurvey	1	47	6	0.0647406	0	2	1	1	2	0	6
2006/2007 serosurvey	2	52	2	0.0310178	1	2	2	3	4	0	6
2006/2007 serosurvey	2	59	1	0.485157	0	3	2	3	3	0	7
2006/2007 serosurvey	1	1	1	0.0776433	0	3	2	1	1	4	1
2006/2007 serosurvey	2	1	1	0.147949	0	3	2	2	2	4	1
2006/2007 serosurvey	1	0	5	0.162773	0	3	2	2	3	3	1
2006/2007 serosurvey	2	57	1	0.107766	0	1	2	2	2	0	6
2006/2007 serosurvey	1	0	1	0.0169578	0	3	2	1	1	3	1
2006/2007 serosurvey	2	36	1	0.341207	0	2	2	1	1	0	6
2006/2007 serosurvey	2	39	1	0.0606989	0	2	1	2	1	0	6
2006/2007 serosurvey	2	78	1	0.0880288	0	2	2	2	1	0	6
2006/2007 serosurvey	1	48	1	0.0454568	0	1	2	2	2	0	4
2006/2007 serosurvey	1	24	1	0.0156824	0	2	1	2	3	6	5
2006/2007 serosurvey	2	59	3	0.229259	0	2	2	2	4	0	6
2006/2007 serosurvey	1	0	1	0.778026	0	3	2	1	2	3	1
2006/2007 serosurvey	1	5	1	0.397603	0	3	2	1	1	5	2
2006/2007 serosurvey	2	12	1	0.294567	0	3	2	2	2	6	2
2006/2007 serosurvey	1	11	1	0.172142	0	3	2	2	2	6	2
2006/2007 serosurvey	2	11	1	1.93105	0	3	1	2	1	6	2
2006/2007 serosurvey	1	6	3	0.0981679	1	3	2	2	2	5	2
2006/2007 serosurvey	1	9	1	1.6466	0	3	2	2	2	6	2
2006/2007 serosurvey	2	57	1	0.15667	0	2	2	1	2	0	6
2006/2007 serosurvey	2	9	8	0.51673	0	3	1	2	3	2	1
2006/2007 serosurvey	2	0	1	0.0741502	0	3	2	1	4	3	1
2006/2007 serosurvey	1	37	1	0.134573	0	2	2	2	2	6	4
2006/2007 serosurvey	1	14	1	1.38397	0	3	1	1	1	6	2
2006/2007 serosurvey	2	16	1	0.0863015	0	2	2	3	3	6	3
2006/2007 serosurvey	2	20	1	0.0440509	0	2	2	1	3	6	4
2006/2007 serosurvey	2	61	1	0.005	0	1	1	2	2	0	6
2006/2007 serosurvey	2	13	1	0.146306	0	3	2	2	2	6	2
2006/2007 serosurvey	2	9	1	0.005	0	3	2	2	2	5	3
2006/2007 serosurvey	1	65	1	0.0471809	0	1	1	2	2	0	6
2006/2007 serosurvey	2	14	7	0.130169	0	3	1	1	1	6	3
2006/2007 serosurvey	1	39	1	0.351803	0	1	1	2	4	6	5
2006/2007 serosurvey	1	9	1	1.23241	0	3	2	2	2	5	1
2006/2007 serosurvey	2	8	1	0.497625	0	3	2	2	4	5	2
2006/2007 serosurvey	2	39	1	0.134773	0	2	2	2	2	0	7
2006/2007 serosurvey	2	7	1	0.665704	0	3	2	2	2	5	2
2006/2007 serosurvey	2	7	6	0.287847	0	3	1	2	2	5	2
2006/2007 serosurvey	2	64	2	0.719999	0	3	1	2	1	0	3
2006/2007 serosurvey	1	26	3	0.0299955	0	2	2	1	2	0	5
2006/2007 serosurvey	2	49	1	0.232023	0	1	1	1	2	4	2
2006/2007 serosurvey	2	21	1	0.216254	0	2	2	1	3	6	4
2006/2007 serosurvey	1	2	1	0.0113781	0	3	2	2	5	4	2
2006/2007 serosurvey	1	40	1	0.113763	0	2	1	1	1	0	6
2006/2007 serosurvey	1	1	1	0.705176	0	3	2	1	1	4	1
2006/2007 serosurvey	1	44	1	0.0660419	0	1	2	1	1	0	6
2006/2007 serosurvey	1	27	1	0.005	0	2	2	3	2	6	5
2006/2007 serosurvey	1	58	1	1.99431	0	2	2	1	1	0	6
2006/2007 serosurvey	2	43	1	0.0377595	0	1	1	2	2	0	6
2006/2007 serosurvey	2	49	1	0.101632	0	2	2	1	1	6	6
2006/2007 serosurvey	1	51	1	0.127286	0	1	2	1	2	3	6
2006/2007 serosurvey	1	49	1	1.19117	0	2	1	2	2	3	2
2006/2007 serosurvey	1	49	1	1.28584	0	1	1	2	2	0	5
2006/2007 serosurvey	1	56	1	0.161695	0	1	2	2	3	0	6
2006/2007 serosurvey	2	65	1	0.177011	0	2	1	2	2	3	2
2006/2007 serosurvey	1	32	1	0.0142098	0	2	1	1	1	6	6
2006/2007 serosurvey	2	26	1	1.0996	0	2	1	1	2	1	2
2006/2007 serosurvey	1	70	1	0.13365	0	2	1	2	2	0	2
2006/2007 serosurvey	2	36	1	0.065517	0	2	1	2	2	1	2
2006/2007 serosurvey	2	15	8	0.0766961	0	2	1	2	5	3	3
2006/2007 serosurvey	1	9	8	1.01401	0	3	1	2	3	6	1
2006/2007 serosurvey	2	59	1	1.71561	0	1	1	2	2	2	1
2006/2007 serosurvey	1	34	1	0.0359403	0	2	2	1	2	0	6
2006/2007 serosurvey	2	48	1	0.0222432	0	2	2	1	1	5	6
2006/2007 serosurvey	2	51	1	0.0243139	0	2	1	2	2	0	6
2006/2007 serosurvey	2	50	1	0.102773	0	1	2	1	2	0	6
2006/2007 serosurvey	2	39	1	0.005	0	2	2	2	4	0	6
2006/2007 serosurvey	1	43	1	0.670376	0	1	1	2	2	6	3
2006/2007 serosurvey	1	69	1	0.24964	0	2	2	2	2	0	7
2006/2007 serosurvey	1	19	1	0.104376	0	2	2	1	5	6	4
2006/2007 serosurvey	1	36	1	0.289252	0	2	2	2	4	0	6
2006/2007 serosurvey	2	0	5	0.115559	0	3	2	3	4	2	1
2006/2007 serosurvey	2	13	5	0.228987	0	3	1	3	5	6	2
2006/2007 serosurvey	1	12	1	0.752324	0	3	2	2	5	6	2
2006/2007 serosurvey	2	12	1	0.077859	0	3	2	2	2	6	2
2006/2007 serosurvey	1	11	5	0.995487	0	3	3	2	3	5	2
2006/2007 serosurvey	2	11	1	0.274104	0	3	2	2	1	6	2
2006/2007 serosurvey	1	8	1	0.282251	0	3	2	1	2	5	2
2006/2007 serosurvey	2	10	1	0.0585489	0	3	2	1	1	6	2
2006/2007 serosurvey	2	6	1	0.134711	0	3	2	1	1	5	2
2006/2007 serosurvey	2	11	1	0.33954	0	3	2	1	3	6	2
2006/2007 serosurvey	1	0	1	0.126142	0	3	2	1	2	3	1
2006/2007 serosurvey	2	9	1	0.169725	0	3	2	1	4	6	1
2006/2007 serosurvey	2	65	4	0.040235	0	2	1	3	3	0	6
2006/2007 serosurvey	2	33	1	0.370078	0	2	1	2	2	7	2
2006/2007 serosurvey	1	34	4	0.0139989	0	2	1	3	2	0	6
2006/2007 serosurvey	2	0	1	0.680515	0	3	2	1	1	4	1
2006/2007 serosurvey	1	3	1	0.0296725	0	3	2	1	4	4	2
2006/2007 serosurvey	2	71	4	0.772734	0	2	1	3	3	0	6
2006/2007 serosurvey	1	45	4	0.0495581	0	2	1	1	2	0	6
2006/2007 serosurvey	1	9	1	0.541041	0	3	1	2	1	5	3
2006/2007 serosurvey	2	11	1	1.4069	0	3	1	1	4	6	2
2006/2007 serosurvey	2	4	3	0.485319	0	3	2	2	2	5	1
2006/2007 serosurvey	2	54	1	0.0618206	0	2	2	1	4	0	6
2006/2007 serosurvey	1	40	2	0.259666	0	1	1	2	2	6	1
2006/2007 serosurvey	2	46	1	0.219475	0	2	2	1	3	6	6
2006/2007 serosurvey	1	50	1	0.249771	0	2	2	2	2	6	6
2006/2007 serosurvey	2	47	1	0.484809	0	2	1	2	2	0	5
2006/2007 serosurvey	2	12	3	0.165158	0	3	2	1	2	6	2
2006/2007 serosurvey	1	3	1	0.0634413	0	3	2	1	1	4	2
2006/2007 serosurvey	2	0	1	0.141654	0	3	2	1	2	3	1
2006/2007 serosurvey	2	79	1	0.005	0	1	1	2	2	0	5
2006/2007 serosurvey	2	1	9	0.997299	0	3	1	1	2	4	1
2006/2007 serosurvey	1	79	1	0.005	0	1	1	1	1	0	6
2006/2007 serosurvey	1	77	1	0.005	0	1	1	1	2	0	6
2006/2007 serosurvey	1	76	3	0.005	0	1	2	2	2	0	6
2006/2007 serosurvey	1	0	1	0.0160221	0	3	2	2	2	3	1
2006/2007 serosurvey	1	2	1	0.005	0	3	2	2	2	4	2
2006/2007 serosurvey	1	0	1	0.077859	0	3	2	1	2	3	1
2006/2007 serosurvey	1	0	1	0.0116627	0	3	2	2	2	3	1
2006/2007 serosurvey	2	3	1	0.0431056	0	3	2	2	4	4	2
2006/2007 serosurvey	1	72	1	0.0123176	0	1	2	1	2	0	6
2006/2007 serosurvey	1	70	1	0.042662	0	1	2	2	4	0	6
2006/2007 serosurvey	2	1	1	0.447686	0	3	2	2	1	4	1
2006/2007 serosurvey	1	69	3	0.0183111	0	2	2	1	2	0	6
2006/2007 serosurvey	1	72	1	0.238804	0	2	2	2	2	0	7
2006/2007 serosurvey	2	70	1	0.0421177	0	2	2	1	2	0	6
2006/2007 serosurvey	1	70	1	0.123432	0	1	2	2	2	0	6
2006/2007 serosurvey	2	4	1	1.21077	0	3	2	2	4	5	1
2006/2007 serosurvey	2	2	1	0.138361	0	3	2	2	4	4	2
2006/2007 serosurvey	2	67	3	0.117578	0	2	2	2	4	0	7
2006/2007 serosurvey	1	68	2	0.319104	0	1	1	1	1	6	6
2006/2007 serosurvey	1	66	1	0.150017	0	1	2	1	2	1	6
2006/2007 serosurvey	1	66	1	0.0562172	0	1	2	3	4	0	6
2006/2007 serosurvey	2	66	1	0.005	0	2	2	3	4	0	6
2006/2007 serosurvey	2	4	1	1.68765	0	3	2	1	5	4	2
2006/2007 serosurvey	1	15	1	0.4156	0	2	2	3	4	6	3
2006/2007 serosurvey	1	65	1	0.149495	0	1	1	1	2	0	6
2006/2007 serosurvey	1	64	1	0.0628516	0	1	2	3	2	0	6
2006/2007 serosurvey	2	64	1	0.005	0	2	1	1	2	0	6
2006/2007 serosurvey	2	17	1	0.0710313	0	2	2	3	3	6	3
2006/2007 serosurvey	2	63	1	0.005	0	2	2	2	2	0	7
2006/2007 serosurvey	2	64	1	0.362473	0	2	2	2	4	0	6
2006/2007 serosurvey	2	18	1	0.0670603	0	2	1	2	4	6	3
2006/2007 serosurvey	1	45	1	0.0495461	0	2	2	2	2	6	6
2006/2007 serosurvey	2	30	1	0.229061	0	2	2	2	4	0	5
2006/2007 serosurvey	2	15	1	0.335393	0	2	2	3	2	6	3
2006/2007 serosurvey	2	39	1	0.110284	0	2	2	1	1	0	6
2006/2007 serosurvey	2	59	1	0.0591964	0	1	1	1	4	0	6
2006/2007 serosurvey	2	51	3	0.0611268	0	2	2	1	1	1	2
2006/2007 serosurvey	2	1	1	0.373696	0	3	2	1	1	4	1
2006/2007 serosurvey	2	37	1	0.186585	0	2	1	2	2	3	3
2006/2007 serosurvey	2	5	1	0.297577	0	3	2	1	4	0	2
2006/2007 serosurvey	2	58	1	0.043641	0	2	2	2	4	3	6
2006/2007 serosurvey	1	63	1	0.133775	0	2	3	2	4	2	6
2006/2007 serosurvey	2	4	1	3.25802	0	3	2	2	2	5	1
2006/2007 serosurvey	2	20	3	0.681021	0	2	1	1	4	1	1
2006/2007 serosurvey	2	40	1	0.273129	0	1	2	2	3	0	6
2006/2007 serosurvey	2	59	1	0.0554146	0	2	1	1	2	0	7
2006/2007 serosurvey	2	19	1	0.118512	0	2	2	1	4	6	4
2006/2007 serosurvey	2	5	1	0.12047	0	3	2	1	1	5	2
2006/2007 serosurvey	2	51	1	0.042527	0	2	2	1	3	0	6
2006/2007 serosurvey	2	14	1	0.0379444	0	3	2	1	1	6	2
2006/2007 serosurvey	1	4	1	0.178766	0	3	2	2	2	5	1
2006/2007 serosurvey	2	1	1	0.127784	0	3	2	2	2	4	1
2006/2007 serosurvey	2	48	1	0.217903	0	2	1	2	1	5	6
2006/2007 serosurvey	2	8	1	0.522682	0	3	2	2	5	5	2
2006/2007 serosurvey	2	6	1	0.963827	0	3	2	2	2	5	2
2006/2007 serosurvey	2	0	1	0.0531149	0	3	2	1	1	1	1
2006/2007 serosurvey	2	36	8	0.0300771	0	3	3	2	5	0	7
2006/2007 serosurvey	1	65	1	0.240004	0	1	1	1	1	0	3
2006/2007 serosurvey	2	9	2	0.904792	0	3	2	2	2	6	1
2006/2007 serosurvey	2	9	1	0.310675	0	3	2	2	2	6	1
2006/2007 serosurvey	2	10	1	0.52461	0	3	2	1	2	6	2
2006/2007 serosurvey	1	38	1	0.119907	0	2	2	2	1	0	6
2006/2007 serosurvey	1	43	1	0.0895177	0	2	2	1	2	0	6
2006/2007 serosurvey	2	47	1	0.005	0	2	2	2	2	0	6
2006/2007 serosurvey	2	10	1	1.31252	0	3	2	2	2	6	2
2006/2007 serosurvey	1	4	1	0.719713	0	3	2	1	2	5	2
2006/2007 serosurvey	2	33	8	0.356603	0	2	2	3	4	0	6
2006/2007 serosurvey	1	9	1	0.0999329	0	3	2	1	1	6	1
2006/2007 serosurvey	2	37	1	0.0718556	0	2	2	1	2	0	6
2006/2007 serosurvey	1	20	1	0.0116208	0	2	2	2	5	6	4
2006/2007 serosurvey	1	3	1	0.0495586	0	3	2	2	2	4	2
2006/2007 serosurvey	1	3	3	0.263444	0	3	2	4	3	4	2
2006/2007 serosurvey	2	4	1	0.672351	0	3	2	1	1	5	1
2006/2007 serosurvey	1	73	1	0.005	0	1	1	1	1	0	7
2006/2007 serosurvey	1	58	1	0.0170547	1	2	2	2	2	0	7
2006/2007 serosurvey	1	11	1	0.282419	0	3	2	1	2	6	2
2006/2007 serosurvey	2	27	1	0.193951	0	2	1	1	2	1	2
2006/2007 serosurvey	1	0	3	0.0453718	0	3	2	2	2	3	1
2006/2007 serosurvey	2	48	1	0.450953	0	2	1	1	1	1	6
2006/2007 serosurvey	1	52	1	0.230299	0	2	1	2	4	1	2
2006/2007 serosurvey	1	5	1	0.0450474	0	3	2	1	1	5	2
2006/2007 serosurvey	2	79	1	0.0184957	0	1	2	1	2	0	6
2006/2007 serosurvey	2	10	1	0.0982118	0	3	2	2	2	6	2
2006/2007 serosurvey	2	10	1	1.27675	0	3	1	1	1	5	2
2006/2007 serosurvey	2	0	1	3.50821	0	3	2	2	2	4	1
2006/2007 serosurvey	2	12	1	0.232542	0	3	2	2	2	6	2
2006/2007 serosurvey	1	0	1	0.005	0	3	2	1	1	4	1
2006/2007 serosurvey	2	39	1	0.0905982	0	1	1	1	1	0	3
2006/2007 serosurvey	1	4	1	0.029877	0	3	2	2	4	5	1
2006/2007 serosurvey	2	12	2	0.1399	0	3	2	2	2	5	3
2006/2007 serosurvey	1	13	8	0.537057	0	3	2	4	3	4	2
2006/2007 serosurvey	1	40	1	0.140402	0	2	1	1	1	3	3
2006/2007 serosurvey	1	9	1	0.49256	0	3	2	2	2	6	2
2006/2007 serosurvey	1	13	1	0.27045	0	3	2	1	2	6	2
2006/2007 serosurvey	1	38	1	0.305873	0	2	1	2	2	5	6
2006/2007 serosurvey	1	16	1	0.318802	0	2	2	3	3	6	3
2006/2007 serosurvey	2	14	1	0.193508	0	3	1	1	1	6	3
2006/2007 serosurvey	1	43	1	2.15157	0	1	1	2	2	2	3
2006/2007 serosurvey	2	56	1	0.446353	0	1	2	4	5	0	6
2006/2007 serosurvey	1	29	3	0.0813974	0	2	2	2	4	6	6
2006/2007 serosurvey	2	52	1	0.733199	0	2	1	2	4	2	3
2006/2007 serosurvey	2	42	1	1.44356	0	2	1	2	3	6	2
2006/2007 serosurvey	1	33	1	0.0437336	0	2	1	2	4	6	3
2006/2007 serosurvey	1	22	3	0.0426775	0	2	2	2	4	6	4
2006/2007 serosurvey	1	54	1	0.337332	0	2	2	1	2	7	3
2006/2007 serosurvey	1	54	1	0.192274	0	2	1	1	1	0	7
2006/2007 serosurvey	2	37	1	0.0173743	0	1	1	2	2	6	5
2006/2007 serosurvey	1	6	1	0.10764	0	3	2	2	1	5	2
2006/2007 serosurvey	1	24	1	0.384529	0	2	1	1	2	0	3
2006/2007 serosurvey	1	44	1	0.323954	0	1	1	1	4	3	1
2006/2007 serosurvey	1	46	1	0.37637	0	2	1	1	1	0	6
2006/2007 serosurvey	1	17	1	0.100903	0	2	2	2	3	5	4
2006/2007 serosurvey	1	47	1	0.247668	0	2	2	1	3	0	6
2006/2007 serosurvey	1	12	1	0.602728	0	3	1	1	2	6	2
2006/2007 serosurvey	1	49	1	0.139441	0	2	2	1	1	0	6
2006/2007 serosurvey	2	9	2	1.77349	0	3	2	1	3	6	1
2006/2007 serosurvey	1	15	2	0.135821	0	2	1	3	2	6	3
2006/2007 serosurvey	1	30	1	0.196918	0	2	1	2	2	0	7
2006/2007 serosurvey	1	57	1	1.39339	0	1	1	1	1	3	2
2006/2007 serosurvey	2	53	1	0.220468	0	2	2	2	2	0	6
2006/2007 serosurvey	1	22	1	0.114218	0	2	1	1	3	6	4
2006/2007 serosurvey	2	29	1	0.895412	0	1	1	2	2	7	3
2006/2007 serosurvey	2	25	1	0.0296865	0	1	2	1	2	6	5
2006/2007 serosurvey	1	34	1	0.362033	0	2	1	1	2	0	6
2006/2007 serosurvey	1	60	1	0.005	0	2	2	2	2	0	6
2006/2007 serosurvey	2	62	1	0.222731	0	2	1	1	2	0	6
2006/2007 serosurvey	2	4	1	0.005	0	3	2	1	1	4	2
2006/2007 serosurvey	1	64	3	0.0830419	0	1	1	2	2	0	6
2006/2007 serosurvey	2	65	2	0.0305104	0	2	2	2	2	0	6
2006/2007 serosurvey	1	63	1	3.38428	0	1	1	1	4	1	1
2006/2007 serosurvey	2	67	1	0.0875946	0	1	1	2	4	1	2
2006/2007 serosurvey	1	71	2	0.332437	0	2	1	2	5	0	7
2006/2007 serosurvey	2	71	1	0.005	0	2	2	2	3	0	6
2006/2007 serosurvey	2	0	1	0.0291879	0	3	2	2	2	3	1
2006/2007 serosurvey	2	73	1	0.146178	0	2	2	3	3	0	6
2006/2007 serosurvey	1	2	1	0.0522772	0	3	2	2	2	4	2
2006/2007 serosurvey	2	78	1	0.005	0	2	2	2	2	0	7
2006/2007 serosurvey	2	51	1	0.191595	0	1	2	1	2	6	6
2006/2007 serosurvey	2	78	1	0.005	0	1	2	2	2	0	7
2006/2007 serosurvey	1	33	1	0.526408	0	2	1	1	2	0	6
2006/2007 serosurvey	1	23	6	0.157814	0	2	1	1	3	4	6
2006/2007 serosurvey	1	67	1	0.0711249	0	2	1	1	1	2	2
2006/2007 serosurvey	1	17	1	0.246696	0	2	2	2	2	5	4
2006/2007 serosurvey	2	14	1	0.166822	0	3	2	1	4	6	3
2006/2007 serosurvey	2	33	6	0.0787083	0	1	2	1	2	6	6
2006/2007 serosurvey	1	1	9	0.455162	0	3	2	3	4	4	1
2006/2007 serosurvey	1	39	1	0.0169753	0	2	1	1	1	6	3
2006/2007 serosurvey	2	58	1	1.21131	0	2	2	2	2	0	6
2006/2007 serosurvey	2	56	1	0.479799	0	2	2	1	1	0	6
2006/2007 serosurvey	1	58	1	0.120939	0	2	2	2	4	0	6
2006/2007 serosurvey	1	33	8	0.005	0	1	2	2	2	2	6
2006/2007 serosurvey	2	46	1	0.005	0	2	2	2	5	0	3
2006/2007 serosurvey	2	19	1	0.146947	0	2	2	1	4	6	4
2006/2007 serosurvey	2	34	8	0.005	0	2	2	2	4	0	7
2006/2007 serosurvey	1	43	1	0.0482932	0	2	2	2	2	1	2
2006/2007 serosurvey	2	62	1	0.005	0	2	1	2	1	0	6
2006/2007 serosurvey	2	70	1	0.005	0	2	1	2	3	0	7
2006/2007 serosurvey	2	38	1	0.005	1	2	2	2	2	0	4
2006/2007 serosurvey	1	66	1	0.204141	0	1	1	1	1	0	4
2006/2007 serosurvey	2	3	1	0.182535	0	3	2	2	2	4	2
2006/2007 serosurvey	2	40	1	0.0591967	0	1	2	1	2	0	6
2006/2007 serosurvey	1	0	1	0.071661	0	3	2	1	2	3	1
2006/2007 serosurvey	2	32	1	0.499952	1	2	2	1	4	4	6
2006/2007 serosurvey	1	16	1	0.229905	0	2	2	3	4	6	3
2006/2007 serosurvey	1	33	3	0.382052	0	1	1	1	1	0	6
2006/2007 serosurvey	1	3	1	0.0137754	0	3	2	2	4	4	2
2006/2007 serosurvey	2	20	1	0.064483	0	1	2	2	4	6	4
2006/2007 serosurvey	2	44	1	2.6345	0	2	2	2	2	5	6
2006/2007 serosurvey	2	79	1	0.005	0	1	2	2	2	0	3
2006/2007 serosurvey	1	79	1	0.05857	1	3	2	3	2	0	7
2006/2007 serosurvey	1	76	1	0.318062	0	1	1	2	2	2	3
2006/2007 serosurvey	1	77	1	0.0249922	0	1	1	2	2	0	7
2006/2007 serosurvey	1	0	1	0.0846824	0	3	2	2	2	3	1
2006/2007 serosurvey	1	76	1	0.0111859	0	2	2	3	3	0	4
2006/2007 serosurvey	1	75	1	0.111956	0	1	2	3	2	0	6
2006/2007 serosurvey	1	3	1	0.0284165	0	3	2	2	1	4	2
2006/2007 serosurvey	1	3	1	0.159451	0	3	2	2	4	4	2
2006/2007 serosurvey	2	66	1	0.167344	0	2	1	2	2	4	3
2006/2007 serosurvey	2	64	1	0.005	0	3	2	3	3	0	7
2006/2007 serosurvey	2	65	1	0.005	0	2	2	2	4	0	6
2006/2007 serosurvey	2	65	1	0.0668752	0	2	2	2	4	0	4
2006/2007 serosurvey	1	64	1	0.143433	0	2	1	1	1	0	6
2006/2007 serosurvey	2	62	1	0.0345269	0	3	2	2	2	0	6
2006/2007 serosurvey	1	60	1	0.005	1	2	1	3	3	0	7
2006/2007 serosurvey	1	61	1	0.188286	0	2	1	2	2	3	2
2006/2007 serosurvey	2	16	8	1.18688	0	2	1	2	5	5	3
2006/2007 serosurvey	2	53	1	0.499745	0	2	2	3	2	0	3
2006/2007 serosurvey	1	63	1	0.133143	0	1	1	2	2	3	6
2006/2007 serosurvey	2	73	1	0.005	0	2	2	2	3	0	6
2006/2007 serosurvey	2	74	3	0.282826	0	2	1	2	4	3	2
2006/2007 serosurvey	2	73	1	0.005	0	2	1	4	4	0	7
2006/2007 serosurvey	2	72	1	0.005	0	2	2	3	3	0	6
2006/2007 serosurvey	2	69	1	0.005	0	2	2	2	1	0	6
2006/2007 serosurvey	1	71	1	0.201599	0	1	1	1	2	4	6
2006/2007 serosurvey	1	68	1	0.177229	0	3	2	3	2	0	4
2006/2007 serosurvey	2	65	1	0.0196971	0	2	1	2	2	0	6
2006/2007 serosurvey	1	7	1	0.687345	0	3	2	1	1	5	2
2006/2007 serosurvey	2	0	1	0.0229887	0	3	2	2	2	3	1
2006/2007 serosurvey	2	15	1	0.0867096	0	2	2	4	4	7	3
2006/2007 serosurvey	1	65	1	0.0499218	0	2	2	3	2	0	6
2006/2007 serosurvey	2	64	1	0.36765	0	1	1	2	2	0	6
2006/2007 serosurvey	1	16	1	0.0335026	0	2	1	3	5	6	3
2006/2007 serosurvey	2	63	1	0.0307593	0	2	2	3	2	0	7
2006/2007 serosurvey	1	13	7	0.0335558	0	3	1	2	2	6	2
2006/2007 serosurvey	2	60	1	0.310011	0	3	2	3	2	3	2
2006/2007 serosurvey	2	60	1	0.0669815	0	2	2	2	3	0	6
2006/2007 serosurvey	2	34	1	0.0203181	0	2	2	1	1	0	6
2006/2007 serosurvey	2	47	1	0.0568243	0	1	2	2	4	2	6
2006/2007 serosurvey	1	36	1	0.385951	0	2	2	2	2	0	5
2006/2007 serosurvey	1	57	1	0.140214	0	1	1	1	1	4	2
2006/2007 serosurvey	2	55	1	0.0109706	0	2	1	2	2	0	5
2006/2007 serosurvey	2	38	1	0.0368797	0	2	2	1	2	7	6
2006/2007 serosurvey	2	54	1	0.0377336	0	2	2	2	4	0	7
2006/2007 serosurvey	2	51	1	0.005	0	2	2	2	4	0	6
2006/2007 serosurvey	1	47	1	0.246941	0	2	2	2	1	0	6
2006/2007 serosurvey	1	20	1	0.148081	0	2	1	2	3	6	3
2006/2007 serosurvey	1	0	9	0.005	0	3	2	1	4	3	1
2006/2007 serosurvey	2	14	1	0.164537	0	3	2	2	4	6	2
2006/2007 serosurvey	2	43	1	0.0255194	0	2	2	2	4	0	6
2006/2007 serosurvey	2	18	1	0.1097	0	1	1	2	4	6	3
2006/2007 serosurvey	1	73	1	0.0256928	0	2	2	2	2	0	7
2006/2007 serosurvey	1	1	1	0.0825001	0	3	2	1	2	3	1
2006/2007 serosurvey	2	4	1	0.758235	0	3	2	1	2	5	1
2006/2007 serosurvey	2	70	1	1.33283	0	2	3	2	5	4	2
2006/2007 serosurvey	2	49	3	0.353033	0	2	1	3	4	0	6
2006/2007 serosurvey	1	53	1	0.0660736	0	1	1	1	2	7	6
2006/2007 serosurvey	2	29	1	0.0442405	0	2	1	1	2	7	2
2006/2007 serosurvey	1	11	1	1.77941	0	3	2	1	2	6	2
2006/2007 serosurvey	1	55	1	0.438082	0	1	1	1	1	6	2
2006/2007 serosurvey	1	0	1	0.005	0	3	2	1	2	2	1
2006/2007 serosurvey	2	19	1	0.0248276	0	3	3	4	5	6	4
2006/2007 serosurvey	2	41	1	0.0199207	0	2	2	1	1	7	2
2006/2007 serosurvey	2	43	2	0.619901	0	1	1	1	4	0	2
2006/2007 serosurvey	2	73	1	0.0862309	0	2	1	1	1	3	5
2006/2007 serosurvey	1	43	1	0.298523	0	2	2	2	2	0	6
2006/2007 serosurvey	2	61	1	0.41716	0	2	1	2	4	3	3
2006/2007 serosurvey	1	32	1	0.0770769	0	1	2	1	4	0	6
2006/2007 serosurvey	1	7	1	0.122787	0	3	2	1	1	5	2
2006/2007 serosurvey	1	40	1	0.005	0	2	1	1	2	4	6
2006/2007 serosurvey	2	54	2	0.298566	0	2	1	2	2	0	6
2006/2007 serosurvey	2	43	4	0.124467	0	2	1	3	3	0	2
2006/2007 serosurvey	1	48	1	0.403544	0	1	2	2	1	0	6
2006/2007 serosurvey	1	78	1	0.0171243	0	2	2	2	2	0	6
2006/2007 serosurvey	1	27	1	2.74944	0	1	2	2	4	1	2
2006/2007 serosurvey	2	64	3	0.020569	0	2	2	1	4	0	7
2006/2007 serosurvey	1	42	1	0.0441303	0	2	1	1	1	0	5
2006/2007 serosurvey	2	34	1	0.14556	0	2	2	2	2	6	6
2006/2007 serosurvey	1	73	1	0.146314	0	2	1	2	2	0	6
2006/2007 serosurvey	1	71	1	0.0278402	0	2	2	2	2	0	6
2006/2007 serosurvey	1	64	1	0.093592	0	2	2	1	4	1	6
2006/2007 serosurvey	1	67	1	0.005	0	1	1	1	1	0	6
2006/2007 serosurvey	1	60	1	0.103351	0	2	2	3	2	0	7
2006/2007 serosurvey	1	69	3	0.0495732	0	1	2	1	2	6	6
2006/2007 serosurvey	2	14	1	0.0925797	0	3	2	2	2	6	3
2006/2007 serosurvey	2	41	1	0.0808946	0	2	2	2	1	0	6
2006/2007 serosurvey	2	66	1	0.231927	0	1	1	2	2	0	3
2006/2007 serosurvey	2	66	2	0.005	0	2	2	2	3	0	7
2006/2007 serosurvey	1	68	1	0.0483476	0	1	1	2	2	0	6
2006/2007 serosurvey	1	68	1	0.248986	0	2	2	2	5	3	3
2006/2007 serosurvey	1	70	2	1.336	0	1	2	1	3	0	6
2006/2007 serosurvey	2	71	1	0.522955	0	2	1	2	2	2	4
2006/2007 serosurvey	2	71	1	0.663654	0	2	1	2	2	3	3
2006/2007 serosurvey	2	72	1	0.0170323	0	3	2	1	4	0	7
2006/2007 serosurvey	1	3	1	0.319256	0	3	2	1	4	4	2
2006/2007 serosurvey	2	0	1	0.398696	0	3	2	1	2	3	1
2006/2007 serosurvey	2	73	1	0.111725	0	1	1	1	2	1	3
2006/2007 serosurvey	1	72	1	0.419212	0	2	2	3	3	0	7
2006/2007 serosurvey	2	37	1	0.0363283	0	2	1	1	1	0	4
2006/2007 serosurvey	2	77	1	0.0433433	0	2	1	3	2	1	3
2006/2007 serosurvey	2	21	9	0.734416	0	2	2	2	2	6	4
2006/2007 serosurvey	1	0	3	0.005	0	3	2	1	3	1	1
2006/2007 serosurvey	2	73	1	0.0166066	0	2	1	3	4	2	4
2006/2007 serosurvey	1	56	1	0.005	0	1	1	1	2	0	6
2006/2007 serosurvey	1	2	1	0.63954	0	3	2	2	4	4	2
2006/2007 serosurvey	1	75	1	1.23884	0	2	1	1	1	4	3
2006/2007 serosurvey	2	2	1	0.122266	0	3	2	1	4	4	2
2006/2007 serosurvey	2	3	1	0.0950407	0	3	2	2	2	5	1
2006/2007 serosurvey	1	70	1	0.354073	0	2	2	3	2	0	6
2006/2007 serosurvey	1	70	1	0.0815566	0	1	1	1	2	2	5
2006/2007 serosurvey	1	2	1	0.005	0	3	1	1	2	4	2
2006/2007 serosurvey	1	3	2	3.08809	0	3	2	1	1	5	1
2006/2007 serosurvey	1	61	2	0.005	0	1	2	4	3	0	6
2006/2007 serosurvey	2	62	1	0.41954	0	2	2	2	4	0	6
2006/2007 serosurvey	2	61	1	0.0922154	0	2	1	2	2	0	6
2006/2007 serosurvey	2	61	1	0.0615364	0	2	1	1	1	0	6
2006/2007 serosurvey	2	42	1	0.694267	0	1	1	1	1	6	6
2006/2007 serosurvey	1	60	3	0.180244	0	1	1	1	1	1	1
2006/2007 serosurvey	2	43	1	0.0595224	0	1	2	1	2	2	6
2006/2007 serosurvey	2	48	1	0.0258377	0	2	1	1	4	3	2
2006/2007 serosurvey	1	1	1	1.48298	0	3	2	1	1	4	1
2006/2007 serosurvey	2	28	1	0.0862394	0	2	2	2	3	6	6
2006/2007 serosurvey	2	58	1	0.418878	0	2	1	1	2	5	2
2006/2007 serosurvey	1	13	1	0.203767	0	3	1	1	1	7	1
2006/2007 serosurvey	1	66	1	0.562002	0	1	1	2	1	7	2
2006/2007 serosurvey	2	66	1	0.0125411	0	2	2	1	2	0	6
2006/2007 serosurvey	1	65	3	0.0989747	0	1	1	1	2	1	6
2006/2007 serosurvey	2	36	1	0.111305	0	2	2	2	3	0	6
2006/2007 serosurvey	1	23	1	0.0390939	0	2	1	1	3	6	4
2006/2007 serosurvey	1	58	3	0.045478	0	1	2	2	2	4	6
2006/2007 serosurvey	1	50	1	0.72666	0	2	2	2	2	0	6
2006/2007 serosurvey	2	58	1	0.005	0	2	2	2	5	0	6
2006/2007 serosurvey	1	23	1	0.018611	0	2	2	1	2	6	5
2006/2007 serosurvey	1	43	1	0.0683441	0	2	2	2	2	0	4
2006/2007 serosurvey	2	59	1	0.806333	0	2	1	2	2	3	3
2006/2007 serosurvey	2	2	1	0.174265	0	3	2	2	3	4	2
2006/2007 serosurvey	2	0	1	0.0119531	0	3	2	2	2	3	1
2006/2007 serosurvey	2	22	1	0.0436647	0	2	1	1	2	7	2
2006/2007 serosurvey	2	11	1	0.0295097	0	3	2	2	2	6	2
2006/2007 serosurvey	2	3	1	0.104248	0	3	2	2	1	3	2
2006/2007 serosurvey	2	0	1	0.0562227	0	3	2	2	4	3	1
2006/2007 serosurvey	2	75	1	0.0213915	0	1	1	2	3	1	5
2006/2007 serosurvey	1	63	1	1.88289	0	2	1	1	1	0	6
2006/2007 serosurvey	1	2	1	0.0864775	0	3	2	1	4	4	2
2006/2007 serosurvey	2	11	1	0.178606	0	3	2	2	2	6	2
2006/2007 serosurvey	2	7	1	0.153871	0	3	2	1	4	5	2
2006/2007 serosurvey	1	11	1	1.43155	0	3	1	1	2	6	2
2006/2007 serosurvey	2	31	1	0.0784184	0	2	1	1	2	6	2
2006/2007 serosurvey	1	12	1	0.559894	0	3	2	1	2	6	2
2006/2007 serosurvey	2	16	1	0.46955	0	2	2	3	5	6	3
2006/2007 serosurvey	2	42	1	0.989893	0	1	1	2	1	2	3
2006/2007 serosurvey	2	7	9	2.15586	0	3	1	1	2	3	3
2006/2007 serosurvey	1	12	1	1.04272	0	3	1	2	1	6	2
2006/2007 serosurvey	2	0	9	1.01518	0	3	2	2	2	3	1
2006/2007 serosurvey	1	5	1	0.0248737	0	3	2	1	2	5	2
2006/2007 serosurvey	2	11	1	0.938954	0	3	1	2	2	6	2
2006/2007 serosurvey	1	11	1	0.0429752	0	3	2	1	2	6	2
2006/2007 serosurvey	1	15	1	0.469954	0	2	2	3	4	6	3
2006/2007 serosurvey	1	11	1	0.246841	0	3	2	2	4	5	2
2006/2007 serosurvey	2	7	1	0.0428847	0	3	2	2	4	5	2
2006/2007 serosurvey	1	12	1	0.0940271	0	3	2	1	4	6	2
2006/2007 serosurvey	2	12	1	0.167003	0	3	1	1	1	6	2
2006/2007 serosurvey	1	15	1	0.185359	0	2	2	3	3	6	3
2006/2007 serosurvey	2	52	3	0.0738025	0	2	2	2	2	0	7
2006/2007 serosurvey	2	46	1	0.138279	0	2	2	1	1	5	6
2006/2007 serosurvey	2	53	1	0.005	0	2	2	2	2	0	6
2006/2007 serosurvey	2	40	1	0.690611	0	1	1	1	2	7	3
2006/2007 serosurvey	2	6	1	0.113263	0	3	2	1	2	5	2
2006/2007 serosurvey	2	42	1	0.161297	0	2	1	2	4	1	3
2006/2007 serosurvey	1	16	1	0.451017	0	2	2	3	5	3	3
2006/2007 serosurvey	2	58	1	0.005	0	2	2	2	3	0	5
2006/2007 serosurvey	1	45	1	1.94005	0	2	2	1	4	6	6
2006/2007 serosurvey	2	50	1	0.114635	0	2	1	2	2	0	7
2006/2007 serosurvey	2	20	1	0.0387357	0	1	2	2	3	6	4
2006/2007 serosurvey	2	56	1	0.005	0	1	2	2	4	0	6
2006/2007 serosurvey	2	27	1	0.0370259	0	2	2	2	1	6	6
2006/2007 serosurvey	1	20	1	0.0926597	0	2	2	1	3	6	4
2006/2007 serosurvey	1	57	1	0.341923	0	2	2	1	2	0	6
2006/2007 serosurvey	1	7	1	0.0296283	0	3	1	1	1	5	2
2006/2007 serosurvey	1	77	1	0.134222	0	2	1	1	2	0	6
2006/2007 serosurvey	1	2	1	0.005	0	3	2	1	4	4	2
2006/2007 serosurvey	2	76	1	0.153973	0	3	3	2	2	0	7
2006/2007 serosurvey	2	66	1	0.005	0	2	2	2	4	0	6
2006/2007 serosurvey	1	2	3	0.487295	0	3	2	2	2	4	2
2006/2007 serosurvey	2	36	3	0.0540104	0	2	2	1	4	0	6
2006/2007 serosurvey	1	75	1	0.23428	0	1	2	2	2	0	7
2006/2007 serosurvey	2	38	1	0.005	0	2	2	2	5	0	6
2006/2007 serosurvey	1	37	1	0.198513	0	2	2	1	2	1	5
2006/2007 serosurvey	1	33	1	0.0410092	0	2	2	1	1	6	6
2006/2007 serosurvey	2	0	3	0.0368416	0	3	2	2	1	1	1
2006/2007 serosurvey	1	17	1	0.0690439	0	2	2	3	4	6	3
2006/2007 serosurvey	1	63	1	0.005	0	1	1	2	2	0	6
2006/2007 serosurvey	1	65	1	0.0237711	0	1	1	2	2	0	1
2006/2007 serosurvey	2	70	2	0.310625	0	2	1	3	4	4	3
2006/2007 serosurvey	2	70	1	0.124795	0	2	2	2	4	0	6
2006/2007 serosurvey	2	1	1	0.455321	0	3	2	2	3	4	1
2006/2007 serosurvey	2	78	1	0.005	0	2	2	3	2	0	2
2006/2007 serosurvey	1	76	1	0.203057	0	1	2	1	1	0	6
2006/2007 serosurvey	1	55	1	0.642513	0	2	1	2	2	5	2
2006/2007 serosurvey	2	0	5	0.0774655	0	3	2	2	3	3	1
2006/2007 serosurvey	2	73	1	0.186045	0	3	1	3	3	0	7
2006/2007 serosurvey	1	2	9	0.116735	0	3	2	1	2	4	2
2006/2007 serosurvey	1	71	3	0.005	0	1	2	2	3	0	6
2006/2007 serosurvey	1	3	1	0.005	0	3	2	3	4	4	2
2006/2007 serosurvey	1	71	1	0.005	0	1	1	2	1	0	6
2006/2007 serosurvey	2	67	1	0.0102001	0	2	2	1	4	0	6
2006/2007 serosurvey	1	67	1	0.64308	0	1	1	2	2	3	2
2006/2007 serosurvey	2	65	1	0.005	0	2	2	2	2	0	7
2006/2007 serosurvey	2	65	1	0.39553	0	2	1	1	2	2	2
2006/2007 serosurvey	1	65	1	0.0463535	0	1	1	1	2	3	4
2006/2007 serosurvey	1	62	3	0.005	0	2	1	2	2	0	7
2006/2007 serosurvey	1	61	1	0.0569738	0	1	1	1	3	0	6
2006/2007 serosurvey	1	1	1	0.224195	0	3	2	2	1	4	1
2006/2007 serosurvey	2	61	1	0.160731	0	2	1	2	3	3	2
2006/2007 serosurvey	1	48	1	0.359236	0	1	1	1	1	1	4
2006/2007 serosurvey	1	15	1	0.369422	0	2	2	2	4	6	3
2006/2007 serosurvey	2	61	1	0.18329	0	2	2	2	2	0	6
2006/2007 serosurvey	1	60	1	0.149218	0	1	1	2	1	2	3
2006/2007 serosurvey	2	60	1	0.875568	0	2	1	1	2	3	2
2006/2007 serosurvey	2	23	5	0.0494184	0	2	1	2	3	6	4
2006/2007 serosurvey	2	58	2	0.005	0	3	1	2	2	1	1
2006/2007 serosurvey	1	78	1	0.005	0	1	1	1	2	0	6
2006/2007 serosurvey	2	27	1	0.0460515	0	2	1	1	3	1	2
2006/2007 serosurvey	1	20	3	0.399602	0	2	2	1	3	7	1
2006/2007 serosurvey	2	70	1	0.0185886	0	2	1	1	1	3	2
2006/2007 serosurvey	2	42	2	0.0518224	0	2	2	2	1	0	6
2006/2007 serosurvey	2	50	1	0.128447	0	2	1	2	4	6	4
2006/2007 serosurvey	1	16	1	0.144551	0	2	2	2	2	6	3
2006/2007 serosurvey	2	53	1	0.0466368	0	2	2	1	5	2	5
2006/2007 serosurvey	1	45	2	0.0557518	0	2	2	4	4	0	6
2006/2007 serosurvey	1	33	8	0.0112937	0	2	1	3	3	0	7
2006/2007 serosurvey	1	46	1	0.32798	0	2	2	1	4	0	6
2006/2007 serosurvey	1	56	1	1.18483	0	1	2	1	2	0	3
2006/2007 serosurvey	2	51	1	0.146592	0	2	2	1	1	0	6
2006/2007 serosurvey	2	25	1	0.0370723	1	2	2	2	2	0	5
2006/2007 serosurvey	2	43	1	0.429035	0	2	2	2	4	6	6
2006/2007 serosurvey	1	26	1	0.0452528	0	2	1	2	4	6	5
2006/2007 serosurvey	1	46	1	0.0913466	0	2	2	1	2	0	6
2006/2007 serosurvey	2	10	1	0.343967	0	3	2	2	2	6	2
2006/2007 serosurvey	2	36	1	0.0132741	0	1	1	1	2	6	3
2006/2007 serosurvey	1	61	1	0.339829	0	1	1	1	2	3	2
2006/2007 serosurvey	1	1	1	1.4495	0	3	1	1	3	4	1
2006/2007 serosurvey	2	2	1	0.160669	0	3	2	1	1	4	2
2006/2007 serosurvey	2	57	6	0.142956	0	2	1	2	4	0	4
2006/2007 serosurvey	2	32	1	0.0599652	0	2	2	1	2	7	6
2006/2007 serosurvey	2	11	1	0.0934608	0	3	2	2	4	6	2
2006/2007 serosurvey	1	43	1	0.422787	0	1	1	1	1	0	4
2006/2007 serosurvey	2	55	1	0.0589292	0	2	3	2	2	0	6
2006/2007 serosurvey	2	11	1	0.163912	0	3	2	2	2	5	2
2006/2007 serosurvey	1	61	1	0.0778028	0	2	2	1	5	0	7
2006/2007 serosurvey	1	3	1	0.128592	0	3	2	4	1	4	2
2006/2007 serosurvey	1	0	1	0.6871	0	3	2	1	4	3	1
2006/2007 serosurvey	1	53	1	0.600047	0	2	1	1	1	1	2
2006/2007 serosurvey	2	0	1	0.371989	0	3	2	1	1	1	1
2006/2007 serosurvey	1	28	1	0.253541	0	2	1	1	4	5	2
2006/2007 serosurvey	2	10	1	0.184123	0	3	1	1	4	6	2
2006/2007 serosurvey	2	44	1	0.547184	0	2	1	1	4	0	3
2006/2007 serosurvey	2	57	1	0.648831	0	1	1	2	1	1	4
2006/2007 serosurvey	2	66	1	0.134965	0	2	2	2	2	0	7
2006/2007 serosurvey	1	57	1	4.0862	0	1	1	1	1	2	2
2006/2007 serosurvey	2	60	1	1.61699	0	2	1	3	4	2	1
2006/2007 serosurvey	1	47	1	0.108519	0	2	1	1	2	0	6
2006/2007 serosurvey	1	21	1	0.208118	0	1	2	1	3	4	4
2006/2007 serosurvey	2	5	1	0.141696	0	3	2	1	4	4	2
2006/2007 serosurvey	2	10	5	0.682356	0	3	1	2	2	6	1
2006/2007 serosurvey	1	0	1	0.0477553	0	3	2	1	2	3	1
2006/2007 serosurvey	2	3	1	0.119171	0	3	2	1	1	4	2
2006/2007 serosurvey	2	6	8	0.327525	0	3	2	1	3	5	2
2006/2007 serosurvey	1	10	1	0.238662	0	3	2	2	2	6	2
2006/2007 serosurvey	1	56	1	0.690073	0	2	1	2	1	5	2
2006/2007 serosurvey	2	59	4	0.0279105	0	2	1	3	2	0	6
2006/2007 serosurvey	1	2	1	0.0749225	0	3	2	1	1	4	2
2006/2007 serosurvey	2	5	5	0.0415224	0	3	1	3	4	5	2
2006/2007 serosurvey	2	62	1	0.005	0	2	2	2	2	0	6
2006/2007 serosurvey	2	5	1	0.540993	0	3	2	1	1	5	2
2006/2007 serosurvey	2	11	8	0.233367	0	3	1	2	2	7	2
2006/2007 serosurvey	1	11	1	0.104844	0	3	1	2	2	6	2
2006/2007 serosurvey	1	15	1	0.0378015	0	3	3	4	5	6	3
2006/2007 serosurvey	1	13	1	0.005	0	3	2	1	2	6	3
2006/2007 serosurvey	2	12	1	0.324583	0	3	1	1	1	6	3
2006/2007 serosurvey	1	8	1	0.173414	0	3	2	1	1	5	2
2006/2007 serosurvey	1	13	1	0.0815274	0	3	2	1	1	6	3
2006/2007 serosurvey	1	0	1	0.256205	0	3	2	1	4	3	1
2006/2007 serosurvey	1	8	1	0.0939628	0	3	2	2	2	5	2
2006/2007 serosurvey	2	16	1	0.354119	0	2	2	3	1	6	3
2006/2007 serosurvey	1	1	1	0.317472	0	3	2	1	4	4	1
2006/2007 serosurvey	2	52	1	0.763593	0	2	2	2	3	7	4
2006/2007 serosurvey	1	6	1	0.0164502	0	3	2	1	4	5	2
2006/2007 serosurvey	2	7	1	0.145175	0	3	2	1	1	5	2
2006/2007 serosurvey	1	7	1	0.093993	0	3	1	1	2	5	2
2006/2007 serosurvey	1	13	1	0.275373	0	3	2	2	3	6	2
2006/2007 serosurvey	2	0	5	3.10061	0	3	2	2	3	4	1
2006/2007 serosurvey	2	58	1	0.180883	0	1	2	2	2	0	2
2006/2007 serosurvey	1	7	1	0.482141	0	3	2	2	4	5	2
2006/2007 serosurvey	1	52	3	0.749972	0	1	2	1	2	0	6
2006/2007 serosurvey	2	20	1	1.29129	0	2	1	1	1	7	1
2006/2007 serosurvey	1	52	1	0.817846	0	1	1	1	1	2	2
2006/2007 serosurvey	2	30	1	0.993504	0	1	1	1	2	5	2
2006/2007 serosurvey	2	3	5	0.548519	0	3	2	3	2	5	1
2006/2007 serosurvey	2	53	1	0.0275908	0	2	2	2	2	0	6
2006/2007 serosurvey	2	22	3	0.0651719	0	1	1	1	2	6	4
2006/2007 serosurvey	1	45	1	0.347419	0	1	2	2	2	0	6
2006/2007 serosurvey	2	20	8	0.221299	0	2	1	2	4	0	2
2006/2007 serosurvey	2	35	4	0.0366715	0	2	2	3	2	0	6
2006/2007 serosurvey	2	57	1	0.245757	0	2	2	2	3	0	6
2006/2007 serosurvey	1	18	8	0.112992	0	2	2	2	3	0	7
2006/2007 serosurvey	1	42	1	0.0742786	0	1	2	1	2	6	5
2006/2007 serosurvey	2	50	4	0.005	0	2	1	3	3	0	2
2006/2007 serosurvey	2	55	1	1.30922	0	2	1	1	1	2	1
2006/2007 serosurvey	1	38	1	0.126683	0	2	2	1	2	0	4
2006/2007 serosurvey	2	3	1	0.0518823	0	3	2	2	4	4	2
2006/2007 serosurvey	2	47	1	0.0328208	0	1	2	1	2	7	6
2006/2007 serosurvey	2	41	1	0.0343459	0	1	2	2	2	0	6
2006/2007 serosurvey	1	1	3	0.667591	0	3	2	1	2	4	1
2006/2007 serosurvey	1	1	1	0.584251	0	3	2	1	1	4	1
2006/2007 serosurvey	2	4	1	0.430921	0	3	2	1	2	5	1
2006/2007 serosurvey	1	75	2	0.193964	0	2	1	1	2	3	3
2006/2007 serosurvey	2	73	1	0.005	0	1	1	2	1	3	4
2006/2007 serosurvey	2	74	1	0.0710124	0	2	1	1	4	3	3
2006/2007 serosurvey	1	5	3	2.06074	0	3	1	1	2	5	2
2006/2007 serosurvey	2	51	1	0.0755813	0	2	1	1	2	0	6
2006/2007 serosurvey	1	10	1	0.189111	0	3	1	1	1	6	2
2006/2007 serosurvey	1	12	1	0.814114	0	3	2	1	1	6	2
2006/2007 serosurvey	1	7	1	0.0147766	0	3	2	1	1	5	2
2006/2007 serosurvey	1	6	1	0.0665865	0	3	2	2	2	5	2
2006/2007 serosurvey	1	8	1	0.0338555	0	3	2	1	4	5	3
2006/2007 serosurvey	1	17	1	0.315578	0	2	1	2	4	6	3
2006/2007 serosurvey	2	3	1	0.652477	0	3	2	2	2	4	2
2006/2007 serosurvey	2	76	2	0.0272451	0	2	2	2	2	0	6
2006/2007 serosurvey	2	78	1	0.005	0	2	1	1	2	0	7
2006/2007 serosurvey	1	76	1	0.234083	0	1	2	1	2	2	2
2006/2007 serosurvey	1	75	1	0.0136093	0	1	2	1	2	0	2
2006/2007 serosurvey	1	0	9	0.0780807	0	3	2	1	1	2	1
2006/2007 serosurvey	2	74	1	0.005	0	2	2	1	2	0	7
2006/2007 serosurvey	1	0	9	3.49079	0	3	2	1	2	3	1
2006/2007 serosurvey	1	5	1	0.146167	0	3	2	1	4	5	2
2006/2007 serosurvey	2	72	1	0.0231612	0	2	1	2	2	0	5
2006/2007 serosurvey	2	12	2	0.828787	0	3	2	1	2	3	3
2006/2007 serosurvey	1	6	1	0.0605235	0	3	2	1	1	5	2
2006/2007 serosurvey	1	2	7	0.0185847	0	3	1	2	4	4	2
2006/2007 serosurvey	1	13	1	0.308485	0	3	2	1	2	6	2
2006/2007 serosurvey	1	14	1	0.0824245	0	3	2	2	2	6	3
2006/2007 serosurvey	2	73	3	0.0333868	0	2	2	1	2	5	6
2006/2007 serosurvey	2	3	1	0.175069	0	3	2	1	1	5	2
2006/2007 serosurvey	2	14	1	0.469742	0	3	1	1	1	6	3
2006/2007 serosurvey	1	16	1	0.102757	0	2	2	3	4	6	3
2006/2007 serosurvey	1	71	1	0.280842	0	2	2	2	3	0	5
2006/2007 serosurvey	2	71	3	0.0253876	0	2	1	1	2	1	2
2006/2007 serosurvey	2	42	1	0.273953	0	2	1	1	1	1	5
2006/2007 serosurvey	1	65	1	0.654606	0	1	1	2	2	5	3
2006/2007 serosurvey	2	66	1	0.61049	0	2	1	1	2	2	1
2006/2007 serosurvey	2	65	1	0.16961	0	2	1	2	1	0	6
2006/2007 serosurvey	2	64	1	0.024493	0	2	2	2	1	0	7
2006/2007 serosurvey	2	43	1	0.005	0	1	2	2	2	0	6
2006/2007 serosurvey	2	60	1	0.005	0	1	1	1	1	0	6
2006/2007 serosurvey	2	34	8	0.014371	0	2	1	2	2	0	2
2006/2007 serosurvey	2	5	8	1.56271	0	3	1	3	2	5	2
2006/2007 serosurvey	1	4	9	1.60647	0	3	1	2	3	5	1
2006/2007 serosurvey	2	19	9	0.204412	0	2	2	2	3	6	4
2006/2007 serosurvey	1	0	1	0.0887075	0	3	2	2	2	3	1
2006/2007 serosurvey	1	70	1	2.31331	0	1	1	1	2	0	6
2006/2007 serosurvey	1	68	1	0.0934914	0	1	1	1	1	1	3
2006/2007 serosurvey	1	4	1	0.494001	0	3	2	1	4	5	1
2006/2007 serosurvey	2	67	1	0.005	0	2	2	1	2	0	6
2006/2007 serosurvey	2	65	1	0.005	0	1	2	1	1	0	6
2006/2007 serosurvey	2	16	1	0.495058	0	2	2	3	3	6	3
2006/2007 serosurvey	1	4	1	0.875824	0	3	1	2	2	5	1
2006/2007 serosurvey	1	65	6	0.252817	0	2	1	1	4	0	6
2006/2007 serosurvey	1	4	1	0.0694968	0	3	2	1	1	5	2
2006/2007 serosurvey	1	12	1	0.213523	0	3	2	1	2	5	3
2006/2007 serosurvey	1	63	1	0.005	1	2	2	2	3	0	5
2006/2007 serosurvey	2	61	3	0.792232	0	2	1	2	5	0	6
2006/2007 serosurvey	2	61	1	0.005	0	2	2	2	2	0	6
2006/2007 serosurvey	1	61	1	1.38393	0	1	1	2	3	0	5
2006/2007 serosurvey	1	62	1	0.115857	0	2	2	1	1	0	6
2006/2007 serosurvey	2	60	1	0.045495	0	2	2	1	4	0	6
2006/2007 serosurvey	1	59	2	0.667543	0	2	1	1	2	0	6
2006/2007 serosurvey	1	54	1	1.30633	0	1	1	1	1	7	3
2006/2007 serosurvey	1	56	1	0.0610874	0	1	1	2	2	0	6
2006/2007 serosurvey	2	16	1	0.0139126	0	2	2	3	1	6	3
2006/2007 serosurvey	2	58	1	0.289506	0	1	2	1	2	3	6
2006/2007 serosurvey	2	2	1	0.0440729	0	3	2	1	4	4	2
2006/2007 serosurvey	1	10	1	0.200665	0	3	2	1	1	6	2
2006/2007 serosurvey	1	18	1	0.158722	0	2	1	2	3	6	2
2006/2007 serosurvey	2	32	1	0.0597928	0	2	2	1	1	0	6
2006/2007 serosurvey	2	25	1	0.0387299	0	2	2	1	2	6	5
2006/2007 serosurvey	1	25	1	0.33715	0	2	2	2	2	6	5
2006/2007 serosurvey	2	39	1	0.0182918	0	1	1	2	2	3	6
2006/2007 serosurvey	2	49	1	0.440539	0	2	1	1	4	0	6
2006/2007 serosurvey	2	66	1	0.0866062	0	1	2	3	3	0	7
2006/2007 serosurvey	2	57	1	0.252626	0	2	2	3	1	0	6
2006/2007 serosurvey	1	20	1	0.185704	0	3	2	1	3	6	4
2006/2007 serosurvey	2	23	2	0.273548	0	2	2	1	2	0	3
2006/2007 serosurvey	2	11	1	0.0420381	0	3	2	1	1	6	2
2006/2007 serosurvey	2	10	1	0.923073	0	3	2	1	2	6	2
2006/2007 serosurvey	1	16	1	0.0394267	0	2	2	3	4	6	3
2006/2007 serosurvey	2	49	1	0.153965	0	2	1	2	1	0	6
2006/2007 serosurvey	1	17	3	0.235333	0	2	2	3	5	5	3
2006/2007 serosurvey	2	35	1	0.0979001	0	2	1	1	1	1	4
2006/2007 serosurvey	2	55	2	0.0161002	0	2	1	1	1	0	6
2006/2007 serosurvey	1	46	1	0.085086	0	2	2	1	2	0	6
2006/2007 serosurvey	2	25	1	0.191343	0	2	1	1	2	7	2
2006/2007 serosurvey	2	31	1	0.0965329	0	2	1	1	1	1	3
2006/2007 serosurvey	2	55	1	0.685689	0	2	1	2	2	2	6
2006/2007 serosurvey	1	0	9	0.005	0	3	2	1	1	3	1
2006/2007 serosurvey	1	53	1	0.376139	0	2	1	2	2	0	1
2006/2007 serosurvey	2	24	1	0.0778602	0	2	1	1	4	6	2
2006/2007 serosurvey	2	49	2	0.377559	0	2	1	1	1	1	1
2006/2007 serosurvey	1	46	1	2.61395	0	1	2	2	4	0	6
2006/2007 serosurvey	2	54	1	0.13617	0	2	2	2	3	0	6
2006/2007 serosurvey	1	46	1	0.160103	0	2	2	1	2	6	6
2006/2007 serosurvey	1	29	1	0.482136	0	2	1	1	2	6	6
2006/2007 serosurvey	2	44	1	0.622627	0	1	1	1	4	6	5
2006/2007 serosurvey	2	26	1	0.139661	0	2	1	1	2	6	2
2006/2007 serosurvey	1	40	3	0.122946	0	1	1	1	1	2	2
2006/2007 serosurvey	1	40	1	0.0126431	0	2	1	1	1	1	4
2006/2007 serosurvey	1	6	1	0.0931689	0	3	2	1	1	5	2
2006/2007 serosurvey	2	28	1	0.196694	0	2	1	1	2	1	2
2006/2007 serosurvey	1	8	1	0.0270156	0	3	2	1	1	5	2
2006/2007 serosurvey	1	22	1	0.0322424	0	2	1	1	4	5	5
2006/2007 serosurvey	2	24	1	0.0502126	0	2	2	2	4	0	5
2006/2007 serosurvey	1	5	1	0.116723	0	3	2	1	1	5	2
2006/2007 serosurvey	1	54	1	1.21928	0	2	1	2	1	3	4
2006/2007 serosurvey	2	23	1	0.407467	0	2	1	2	1	7	1
2006/2007 serosurvey	2	44	1	0.125953	0	2	2	1	2	0	6
2006/2007 serosurvey	1	27	3	0.0306297	0	2	1	1	1	0	2
2006/2007 serosurvey	2	76	1	0.0218648	0	1	2	1	2	0	5
2006/2007 serosurvey	2	33	3	0.0765778	0	2	2	1	2	6	6
2006/2007 serosurvey	2	23	1	0.225036	0	2	2	1	3	5	5
2006/2007 serosurvey	2	53	1	0.265439	0	2	1	1	1	7	2
2006/2007 serosurvey	1	39	1	0.72892	0	1	1	1	1	1	2
2006/2007 serosurvey	1	53	1	1.20143	0	2	2	1	1	3	6
2006/2007 serosurvey	2	58	1	0.202636	0	2	1	1	1	6	3
2006/2007 serosurvey	1	20	1	0.334952	0	2	1	2	3	5	3
2006/2007 serosurvey	1	7	1	0.0712097	0	3	1	1	1	5	2
2006/2007 serosurvey	2	4	1	0.256968	0	3	2	1	1	5	1
2006/2007 serosurvey	2	21	1	0.0104064	0	2	2	3	2	6	4
2006/2007 serosurvey	2	16	1	0.0521527	1	2	2	3	1	6	3
2006/2007 serosurvey	2	18	1	0.0593201	0	2	2	3	3	6	3
2006/2007 serosurvey	2	31	1	0.0356329	0	2	1	1	1	6	6
2006/2007 serosurvey	1	31	1	0.208765	0	1	1	2	2	6	6
2006/2007 serosurvey	2	41	1	0.0320152	0	2	2	1	2	0	6
2006/2007 serosurvey	2	0	1	0.237254	0	3	2	2	2	3	1
2006/2007 serosurvey	1	3	1	0.129075	0	3	2	2	2	3	2
2006/2007 serosurvey	2	55	1	0.0299778	0	1	2	2	2	3	6
2006/2007 serosurvey	1	38	8	0.0299966	0	2	3	3	3	0	7
2006/2007 serosurvey	1	41	1	0.246599	0	1	1	2	4	1	3
2006/2007 serosurvey	2	12	5	0.0354007	0	3	1	2	2	6	2
2006/2007 serosurvey	2	8	5	3.41631	0	3	2	2	2	5	2
2006/2007 serosurvey	1	48	2	0.315979	0	1	1	1	1	2	3
2006/2007 serosurvey	2	0	9	0.0709087	0	3	2	3	3	3	1
2006/2007 serosurvey	1	1	3	0.246474	0	3	2	1	1	4	1
2006/2007 serosurvey	1	5	1	1.01356	0	3	2	1	1	5	2
2006/2007 serosurvey	2	68	1	0.0384539	0	2	2	3	2	0	7
2006/2007 serosurvey	2	50	1	0.214615	0	1	2	1	1	0	6
2006/2007 serosurvey	2	1	1	0.230619	0	3	2	1	1	4	1
2006/2007 serosurvey	2	25	3	0.751283	0	2	1	1	3	3	2
2006/2007 serosurvey	2	46	1	0.526001	0	2	1	2	2	0	6
2006/2007 serosurvey	2	64	1	0.0800198	0	2	1	2	5	0	7
2006/2007 serosurvey	1	30	1	0.257493	0	2	2	1	1	6	2
2006/2007 serosurvey	2	44	1	0.204752	0	2	2	1	4	0	5
2006/2007 serosurvey	1	20	2	0.361636	0	2	2	1	5	5	4
2006/2007 serosurvey	1	4	1	0.61957	0	3	1	1	1	5	2
2006/2007 serosurvey	1	63	1	0.005	0	1	2	2	3	0	6
2006/2007 serosurvey	1	50	1	0.786193	0	2	1	1	1	3	6
2006/2007 serosurvey	2	21	1	0.0230312	0	2	1	1	4	6	4
2006/2007 serosurvey	2	37	1	0.0289173	0	2	1	1	1	1	2
2006/2007 serosurvey	1	20	7	0.226972	0	2	2	1	2	6	3
2006/2007 serosurvey	2	63	1	0.0287221	0	2	1	2	2	4	3
2006/2007 serosurvey	1	0	1	0.108714	0	3	2	1	2	3	1
2006/2007 serosurvey	1	77	1	0.430831	0	1	1	1	2	0	6
2006/2007 serosurvey	2	3	1	0.11621	0	3	2	2	2	4	2
2006/2007 serosurvey	2	74	1	0.005	0	2	2	3	4	0	7
2006/2007 serosurvey	1	72	1	0.005	0	2	2	2	4	3	6
2006/2007 serosurvey	2	72	1	0.298266	0	2	1	2	1	0	6
2006/2007 serosurvey	1	68	1	0.005	0	2	2	2	2	0	7
2006/2007 serosurvey	2	66	1	0.0154162	0	2	2	2	3	0	6
2006/2007 serosurvey	2	64	1	0.706488	0	2	1	2	4	0	7
2006/2007 serosurvey	2	23	1	0.156321	0	2	1	1	3	7	1
2006/2007 serosurvey	1	41	6	0.676027	0	2	1	2	3	0	6
2006/2007 serosurvey	1	24	1	0.154948	0	2	2	1	2	5	6
2006/2007 serosurvey	1	49	1	0.0403402	0	2	2	2	2	0	6
2006/2007 serosurvey	2	52	1	0.0494707	0	1	2	2	5	0	6
2006/2007 serosurvey	1	78	1	0.0480184	0	1	2	2	2	0	6
2006/2007 serosurvey	2	69	2	0.0337714	0	2	1	1	4	0	6
2006/2007 serosurvey	1	36	1	0.116988	0	2	1	1	1	6	3
2006/2007 serosurvey	1	56	1	0.117917	0	2	1	1	1	1	2
2006/2007 serosurvey	2	39	1	0.0569968	0	1	1	1	1	0	2
2006/2007 serosurvey	2	72	1	0.005	0	2	2	3	4	0	7
2006/2007 serosurvey	1	0	1	0.188713	0	3	2	1	2	3	1
2006/2007 serosurvey	2	67	1	0.0172003	0	2	2	2	2	0	6
2006/2007 serosurvey	1	79	1	0.0185087	0	2	2	3	4	0	7
2006/2007 serosurvey	2	71	1	0.0472791	1	2	2	3	3	0	6
2006/2007 serosurvey	1	66	1	0.005	0	1	2	2	2	0	6
2006/2007 serosurvey	2	66	1	0.0208501	0	1	2	1	1	0	6
2006/2007 serosurvey	1	61	1	0.328822	0	1	1	2	2	4	3
2006/2007 serosurvey	2	22	1	0.0889883	0	1	2	1	3	6	4
2006/2007 serosurvey	2	20	1	0.179978	0	2	2	1	2	0	4
2006/2007 serosurvey	2	40	1	0.005	0	2	2	1	1	4	6
2006/2007 serosurvey	2	59	1	0.115524	0	3	1	1	3	1	5
2006/2007 serosurvey	2	25	1	0.149452	0	2	1	1	2	7	1
2006/2007 serosurvey	2	35	1	0.032382	0	2	1	1	1	1	3
2006/2007 serosurvey	1	46	1	0.632834	0	2	1	1	2	0	6
2006/2007 serosurvey	1	24	1	0.005	0	1	1	1	3	0	2
2006/2007 serosurvey	1	58	1	0.0914693	0	2	2	3	2	0	7
2006/2007 serosurvey	1	76	1	0.080757	0	2	1	1	1	5	4
2006/2007 serosurvey	2	11	1	0.0764018	0	3	2	1	1	6	2
2006/2007 serosurvey	1	50	1	0.838739	0	1	1	1	1	5	4
2006/2007 serosurvey	2	42	1	0.005	0	2	2	2	2	7	6
2006/2007 serosurvey	2	30	1	0.0617976	0	1	1	1	2	6	2
2006/2007 serosurvey	2	67	1	0.877979	0	3	2	3	3	3	1
2006/2007 serosurvey	1	5	7	0.389387	0	3	2	2	2	5	2
2006/2007 serosurvey	1	64	3	0.158533	0	2	1	1	3	1	3
2006/2007 serosurvey	1	1	5	2.54666	0	3	2	3	2	4	1
2006/2007 serosurvey	2	4	7	0.381991	0	3	1	2	2	5	1
2006/2007 serosurvey	2	9	1	0.190984	0	3	2	1	5	6	1
2006/2007 serosurvey	1	67	4	0.005	0	2	1	3	3	0	7
2006/2007 serosurvey	2	9	1	0.0501385	0	3	2	1	2	6	2
2006/2007 serosurvey	2	12	1	0.0808194	0	3	2	1	1	6	2
2006/2007 serosurvey	2	6	5	0.159277	0	3	1	3	4	5	2
2006/2007 serosurvey	1	11	5	0.810259	0	3	1	3	3	6	2
2006/2007 serosurvey	1	0	1	0.0633902	0	3	2	1	1	3	1
2006/2007 serosurvey	2	11	1	0.505197	0	3	1	1	1	6	2
2006/2007 serosurvey	2	9	1	0.899282	0	3	2	1	2	6	2
2006/2007 serosurvey	1	2	1	0.0414384	0	3	2	2	2	4	2
2006/2007 serosurvey	1	1	1	0.5875	0	3	2	1	2	4	1
2006/2007 serosurvey	2	63	4	0.0106528	0	2	1	3	2	0	6
2006/2007 serosurvey	1	10	5	0.0407765	0	3	2	3	2	6	2
2006/2007 serosurvey	2	57	1	0.760817	0	2	1	2	2	3	2
2006/2007 serosurvey	2	17	1	0.313182	0	2	2	3	4	5	4
2006/2007 serosurvey	1	17	1	0.304246	0	2	2	3	3	6	3
2006/2007 serosurvey	1	47	1	0.153762	0	2	1	1	2	1	6
2006/2007 serosurvey	1	22	1	0.0864384	0	2	2	2	2	6	2
2006/2007 serosurvey	1	9	8	1.17042	0	3	1	3	4	1	2
2006/2007 serosurvey	2	31	3	0.762665	0	2	1	1	2	1	2
2006/2007 serosurvey	2	43	1	2.71926	0	2	1	1	4	4	6
2006/2007 serosurvey	1	0	1	0.158945	0	3	2	1	2	3	1
2006/2007 serosurvey	2	27	3	0.0440197	0	1	1	1	1	7	2
2006/2007 serosurvey	2	6	1	0.0353651	0	3	2	1	2	5	2
2006/2007 serosurvey	1	60	1	0.151178	0	1	2	1	3	4	6
2006/2007 serosurvey	2	78	6	0.0193208	0	3	1	2	2	0	6
2006/2007 serosurvey	1	75	1	0.0813114	0	1	1	1	5	2	5
2006/2007 serosurvey	2	77	1	0.0226371	0	1	2	2	3	0	7
2006/2007 serosurvey	2	46	1	0.466911	0	1	1	1	3	2	3
2006/2007 serosurvey	1	43	1	0.627151	0	1	1	2	4	3	6
2006/2007 serosurvey	2	48	1	0.0416768	0	1	1	1	2	2	2
2006/2007 serosurvey	2	43	1	0.0670031	0	1	1	2	2	1	2
2006/2007 serosurvey	2	37	1	0.155269	0	1	1	1	2	1	4
2006/2007 serosurvey	2	0	9	0.0163431	0	3	2	3	3	1	1
2006/2007 serosurvey	2	19	1	0.0934658	0	2	2	1	3	6	4
2006/2007 serosurvey	2	73	1	0.0138373	0	2	2	1	2	0	6
2006/2007 serosurvey	2	0	1	0.0457639	0	3	2	2	1	3	1
2006/2007 serosurvey	2	73	1	0.117857	0	1	2	4	5	2	3
2006/2007 serosurvey	2	72	1	0.0186292	0	2	2	3	4	0	2
2006/2007 serosurvey	2	72	1	0.324223	0	2	1	2	1	5	2
2006/2007 serosurvey	2	72	1	1.17596	0	2	1	3	2	0	7
2006/2007 serosurvey	2	0	1	0.199725	0	3	2	1	1	3	1
2006/2007 serosurvey	2	72	1	0.0219269	0	2	2	2	3	0	7
2006/2007 serosurvey	1	77	1	1.313	0	1	2	1	2	0	6
2006/2007 serosurvey	2	77	1	0.005	0	2	1	3	3	3	4
2006/2007 serosurvey	1	73	1	0.0340917	0	1	2	1	1	0	6
2006/2007 serosurvey	1	0	9	0.260835	0	3	2	1	2	3	1
2006/2007 serosurvey	2	8	1	0.52661	0	3	2	1	1	5	2
2006/2007 serosurvey	1	72	1	0.0427557	0	2	2	1	1	2	6
2006/2007 serosurvey	1	72	1	0.0153934	0	1	2	2	2	0	6
2006/2007 serosurvey	2	60	1	0.005	0	2	2	2	2	0	4
2006/2007 serosurvey	2	72	1	0.005	0	2	2	2	2	0	7
2006/2007 serosurvey	2	60	1	0.0387171	0	1	1	1	2	2	2
2006/2007 serosurvey	2	67	1	0.139143	0	2	2	3	3	0	7
2006/2007 serosurvey	1	67	1	0.0369046	0	1	2	1	1	0	6
2006/2007 serosurvey	2	18	1	0.505613	0	2	2	2	3	6	3
2006/2007 serosurvey	2	69	1	0.612398	0	2	1	2	2	3	3
2006/2007 serosurvey	1	66	1	1.71376	0	1	1	2	2	5	3
2006/2007 serosurvey	1	66	1	0.0357524	0	1	2	1	2	0	6
2006/2007 serosurvey	1	15	1	0.575606	0	2	2	3	4	6	3
2006/2007 serosurvey	2	64	1	0.0423295	0	2	2	2	1	0	6
2006/2007 serosurvey	1	65	1	0.116192	0	1	1	2	2	2	6
2006/2007 serosurvey	1	64	1	0.199288	0	1	2	2	2	3	6
2006/2007 serosurvey	1	65	1	1.04287	0	1	1	2	2	4	1
2006/2007 serosurvey	1	62	1	0.160957	0	1	1	2	2	4	3
2006/2007 serosurvey	2	58	3	0.271615	0	1	2	1	1	3	6
2006/2007 serosurvey	2	48	1	0.108834	0	2	1	2	2	4	6
2006/2007 serosurvey	1	1	1	0.475334	0	3	2	2	2	4	1
2006/2007 serosurvey	1	60	1	0.0592886	0	1	2	1	1	3	6
2006/2007 serosurvey	1	62	1	1.15747	0	1	2	2	2	0	7
2006/2007 serosurvey	2	61	1	0.005	0	2	2	2	4	0	7
2006/2007 serosurvey	2	63	1	0.313768	0	2	2	2	4	0	6
2006/2007 serosurvey	1	64	1	0.090173	0	2	2	2	2	6	6
2006/2007 serosurvey	2	60	1	0.0182479	0	2	1	2	3	0	7
2006/2007 serosurvey	1	37	1	0.486164	0	2	2	1	1	5	6
2006/2007 serosurvey	1	45	1	0.179049	0	1	2	2	2	2	6
2006/2007 serosurvey	1	46	1	0.0843442	0	2	1	1	1	5	6
2006/2007 serosurvey	1	53	1	0.578788	0	1	1	1	4	4	6
2006/2007 serosurvey	2	22	1	0.117735	0	1	1	1	2	6	4
2006/2007 serosurvey	1	50	8	0.26369	0	1	2	1	3	0	6
2006/2007 serosurvey	1	48	1	0.807977	0	1	1	1	4	2	2
2006/2007 serosurvey	1	13	9	0.15695	0	3	2	1	4	6	2
2006/2007 serosurvey	1	7	1	0.178675	0	3	2	4	1	5	2
2006/2007 serosurvey	1	53	1	0.6398	0	1	1	1	1	7	2
2006/2007 serosurvey	2	40	1	0.0776261	0	2	1	2	2	5	3
2006/2007 serosurvey	2	51	1	0.11512	0	2	2	2	2	7	6
2006/2007 serosurvey	1	57	1	0.266118	0	2	2	1	2	0	6
2006/2007 serosurvey	2	47	1	0.955194	0	1	1	2	4	6	2
2006/2007 serosurvey	1	36	1	0.0976358	0	2	1	1	4	6	5
2006/2007 serosurvey	2	58	1	0.451193	0	1	2	1	2	0	7
2006/2007 serosurvey	1	49	1	0.0611236	0	2	2	1	1	0	6
2006/2007 serosurvey	2	35	1	0.0622927	0	3	2	2	2	0	7
2006/2007 serosurvey	2	41	1	0.0650794	0	1	2	2	2	0	6
2006/2007 serosurvey	1	2	3	0.290973	0	3	2	1	2	4	2
2006/2007 serosurvey	1	73	1	0.0471335	0	2	2	2	2	0	3
2006/2007 serosurvey	2	0	3	0.167232	0	3	2	1	1	3	1
2006/2007 serosurvey	2	30	1	0.387303	0	1	1	2	3	6	3
2006/2007 serosurvey	1	59	1	0.35329	0	2	1	1	1	2	6
2006/2007 serosurvey	2	52	1	0.297574	0	2	2	2	4	0	6
2006/2007 serosurvey	2	8	1	0.0423997	0	3	2	1	2	5	2
2006/2007 serosurvey	2	5	1	0.0509529	0	3	2	1	1	5	2
2006/2007 serosurvey	2	34	1	0.247241	0	2	2	2	2	6	6
2006/2007 serosurvey	1	3	1	0.701443	0	3	2	1	1	5	1
2006/2007 serosurvey	1	8	1	2.13099	0	3	2	1	1	6	1
2006/2007 serosurvey	1	20	1	0.366125	0	2	2	1	3	6	4
2006/2007 serosurvey	2	20	1	0.0126939	0	2	2	1	3	0	4
2006/2007 serosurvey	1	22	3	0.953343	0	2	2	2	3	6	4
2006/2007 serosurvey	2	45	1	0.304748	0	2	2	1	1	0	6
2006/2007 serosurvey	2	10	1	0.0339742	0	3	2	1	1	6	2
2006/2007 serosurvey	2	10	1	2.09413	0	3	2	2	4	6	1
2006/2007 serosurvey	2	3	1	0.005	0	3	2	2	2	4	2
2006/2007 serosurvey	2	20	7	0.53183	0	2	1	2	4	6	4
2006/2007 serosurvey	2	58	1	0.0101865	0	1	1	1	1	0	6
2006/2007 serosurvey	1	28	1	0.146684	0	1	2	1	1	0	5
2006/2007 serosurvey	2	47	3	0.0946299	0	1	1	1	2	2	5
2006/2007 serosurvey	1	3	1	0.105848	0	3	2	1	1	4	2
2006/2007 serosurvey	2	53	8	0.0399013	0	2	1	2	3	0	7
2006/2007 serosurvey	2	11	1	0.729052	0	3	2	2	4	6	2
2006/2007 serosurvey	1	11	1	0.166981	0	3	2	1	2	6	2
2006/2007 serosurvey	2	11	1	0.320908	0	3	2	2	2	4	2
2006/2007 serosurvey	1	7	9	2.19524	0	3	3	1	1	0	2
2006/2007 serosurvey	1	6	4	0.0503937	0	3	2	3	4	4	2
2006/2007 serosurvey	1	3	1	0.465692	0	3	2	2	1	4	2
2006/2007 serosurvey	2	13	1	0.0673035	0	3	1	1	4	6	2
2006/2007 serosurvey	2	8	1	0.0189261	0	3	2	2	1	5	3
2006/2007 serosurvey	1	13	1	0.150568	0	3	2	1	1	6	2
2006/2007 serosurvey	1	9	1	0.0133418	0	3	2	1	1	5	3
2006/2007 serosurvey	1	0	9	0.626951	0	3	2	3	4	4	1
2006/2007 serosurvey	1	4	1	1.52756	0	3	2	1	2	4	1
2006/2007 serosurvey	1	14	3	0.290246	0	3	1	2	2	6	3
2006/2007 serosurvey	2	9	1	0.508349	0	3	2	2	2	6	1
2006/2007 serosurvey	1	16	1	0.496379	0	2	2	3	4	6	3
2006/2007 serosurvey	2	18	1	0.0627745	0	2	2	2	4	5	3
2006/2007 serosurvey	1	15	1	0.303419	0	2	2	3	4	6	3
2006/2007 serosurvey	1	48	1	0.0802278	0	2	2	1	1	0	6
2006/2007 serosurvey	1	39	1	0.408579	0	2	1	2	2	0	4
2006/2007 serosurvey	2	38	1	0.0869923	0	2	2	1	3	0	6
2006/2007 serosurvey	1	55	1	0.106763	0	2	1	1	2	2	6
2006/2007 serosurvey	1	43	1	2.34903	0	1	1	2	2	5	4
2006/2007 serosurvey	2	28	7	0.27598	0	2	1	1	2	7	2
2006/2007 serosurvey	2	1	1	0.0263896	0	3	2	1	4	4	2
2006/2007 serosurvey	2	40	1	2.11636	0	2	1	1	1	0	2
2006/2007 serosurvey	2	55	1	0.151545	0	2	2	2	4	0	6
2006/2007 serosurvey	2	23	1	0.566717	0	2	1	1	1	6	5
2006/2007 serosurvey	2	55	1	0.264226	0	2	1	1	4	1	3
2006/2007 serosurvey	2	56	1	0.005	0	2	2	2	4	0	6
2006/2007 serosurvey	2	45	1	1.15841	0	2	2	2	4	1	1
2006/2007 serosurvey	2	20	1	0.0632259	0	1	1	2	3	6	4
2006/2007 serosurvey	1	39	1	0.023422	0	2	2	2	2	0	6
2006/2007 serosurvey	1	41	3	0.902971	0	2	1	1	2	0	6
2006/2007 serosurvey	2	36	1	1.41397	0	2	1	2	2	7	1
2006/2007 serosurvey	2	59	1	0.0118571	0	2	1	2	5	0	2
2006/2007 serosurvey	1	45	1	0.0759487	0	1	2	2	4	6	6
2006/2007 serosurvey	2	27	1	0.0756409	0	2	1	1	1	6	5
2006/2007 serosurvey	2	51	1	0.181422	0	2	2	2	4	0	6
2006/2007 serosurvey	1	38	1	0.137287	0	1	1	1	1	1	5
2006/2007 serosurvey	1	51	1	1.13297	0	2	2	2	3	6	6
2006/2007 serosurvey	1	74	3	0.0128239	0	2	2	3	2	0	7
2006/2007 serosurvey	1	46	1	1.98076	0	2	2	2	1	0	6
2006/2007 serosurvey	2	27	9	0.385664	0	2	1	1	4	6	2
2006/2007 serosurvey	2	79	1	0.460047	0	2	2	2	3	0	7
2006/2007 serosurvey	2	59	1	0.0689787	0	2	2	2	4	0	7
2006/2007 serosurvey	2	42	1	0.3395	0	2	1	2	4	0	6
2006/2007 serosurvey	1	66	1	0.0157955	0	2	2	2	2	0	6
2006/2007 serosurvey	2	76	1	1.12197	0	1	1	2	2	4	2
2006/2007 serosurvey	2	77	1	0.0161526	0	2	1	2	4	3	4
2006/2007 serosurvey	1	74	1	0.0424203	0	1	2	2	2	0	6
2006/2007 serosurvey	1	62	3	0.005	0	2	2	2	3	0	3
2006/2007 serosurvey	1	72	1	0.916734	0	2	1	1	3	3	3
2006/2007 serosurvey	2	71	3	0.117747	0	2	2	2	4	0	6
2006/2007 serosurvey	2	69	1	0.005	0	2	2	2	4	0	5
2006/2007 serosurvey	2	65	2	0.0486126	0	2	1	2	3	0	6
2006/2007 serosurvey	2	0	1	0.141706	0	3	2	1	4	3	1
2006/2007 serosurvey	1	72	1	0.005	0	2	2	1	2	0	6
2006/2007 serosurvey	2	3	1	0.0146811	0	3	2	2	2	4	2
2006/2007 serosurvey	1	71	3	0.0295195	0	2	2	2	2	0	6
2006/2007 serosurvey	1	3	7	0.43429	0	3	2	2	3	4	2
2006/2007 serosurvey	1	0	9	0.276954	0	3	2	3	3	3	1
2006/2007 serosurvey	2	71	1	0.179205	0	2	2	2	2	0	7
2006/2007 serosurvey	1	69	1	0.26881	0	1	1	1	1	5	4
2006/2007 serosurvey	1	68	1	0.0594612	0	1	2	2	2	0	6
2006/2007 serosurvey	2	4	1	0.102755	0	3	1	2	2	5	1
2006/2007 serosurvey	2	0	1	0.0454704	0	3	2	1	2	3	1
2006/2007 serosurvey	2	67	1	0.038348	0	2	1	2	4	0	7
2006/2007 serosurvey	1	67	1	0.0309698	0	1	2	2	2	2	6
2006/2007 serosurvey	1	15	1	0.18061	0	2	1	1	1	6	3
2006/2007 serosurvey	1	15	1	0.17784	0	2	1	3	2	6	3
2006/2007 serosurvey	2	64	1	0.005	0	2	2	3	4	0	6
2006/2007 serosurvey	2	61	1	0.005	0	3	3	2	5	0	6
2006/2007 serosurvey	1	61	1	0.0233796	0	1	2	2	2	0	2
2006/2007 serosurvey	2	23	1	0.111771	0	1	2	2	3	6	2
2006/2007 serosurvey	2	33	1	0.0658109	0	2	2	2	4	7	1
2006/2007 serosurvey	2	60	1	0.005	0	2	2	1	2	0	6
2006/2007 serosurvey	1	61	1	0.344798	0	1	2	2	2	3	6
2006/2007 serosurvey	2	50	1	0.215704	0	2	1	2	2	7	6
2006/2007 serosurvey	2	28	1	0.22359	0	2	2	1	2	6	6
2006/2007 serosurvey	2	42	1	0.0432883	0	2	1	1	2	7	6
2006/2007 serosurvey	2	28	1	0.0195519	0	1	2	2	3	6	6
2006/2007 serosurvey	2	52	1	0.0758083	0	2	1	2	4	1	2
2006/2007 serosurvey	1	43	1	0.0830843	0	1	2	1	2	0	6
2006/2007 serosurvey	2	23	1	0.0711533	0	2	2	1	1	6	4
2006/2007 serosurvey	2	29	1	0.0762777	0	2	1	2	2	1	3
2006/2007 serosurvey	1	47	1	0.0250996	0	2	2	2	2	0	6
2006/2007 serosurvey	1	48	1	0.283545	0	1	1	1	1	0	2
2006/2007 serosurvey	1	0	1	0.0622273	0	3	2	1	2	3	1
2006/2007 serosurvey	2	20	1	0.0378716	0	2	2	2	3	6	4
2006/2007 serosurvey	2	26	1	0.425234	0	3	1	2	3	1	2
2006/2007 serosurvey	2	21	1	0.0168739	0	2	2	2	3	6	4
2006/2007 serosurvey	2	44	1	0.298919	0	1	1	1	4	7	1
2006/2007 serosurvey	1	68	1	0.408048	0	1	1	1	1	5	4
2006/2007 serosurvey	2	58	1	0.27675	0	2	2	2	3	0	6
2006/2007 serosurvey	1	5	3	0.282562	0	3	2	2	4	5	2
2006/2007 serosurvey	1	40	1	0.0190619	0	2	2	1	1	0	6
2006/2007 serosurvey	1	68	1	0.139526	0	1	1	1	2	0	7
2006/2007 serosurvey	1	46	1	0.0121377	0	2	2	1	2	0	6
2006/2007 serosurvey	2	38	1	0.0508395	0	2	1	1	1	7	4
2006/2007 serosurvey	2	63	1	0.132464	0	1	2	1	1	0	6
2006/2007 serosurvey	1	16	3	0.10433	0	2	1	2	1	4	2
2006/2007 serosurvey	2	67	1	0.005	0	2	1	2	4	0	7
2006/2007 serosurvey	1	78	1	0.0493339	0	1	2	1	2	0	2
2006/2007 serosurvey	2	56	1	0.119963	0	2	2	2	3	0	6
2006/2007 serosurvey	1	54	3	1.13215	0	2	2	2	2	0	6
2006/2007 serosurvey	2	35	1	0.151134	0	1	2	2	2	7	2
2006/2007 serosurvey	1	75	1	0.005	0	2	2	1	2	0	6
2006/2007 serosurvey	2	58	2	0.134069	0	2	2	1	2	2	6
2006/2007 serosurvey	2	3	1	0.0528355	0	3	2	2	2	4	2
2006/2007 serosurvey	1	6	1	0.0273631	0	3	2	2	5	5	2
2006/2007 serosurvey	1	7	1	0.197038	0	3	1	2	2	5	2
2006/2007 serosurvey	1	45	1	0.871065	0	1	2	1	2	0	6
2006/2007 serosurvey	2	59	1	0.109597	0	2	1	2	1	0	6
2006/2007 serosurvey	2	37	1	0.737381	1	2	1	1	1	2	2
2006/2007 serosurvey	1	0	3	0.397337	0	3	2	2	4	4	1
2006/2007 serosurvey	2	60	8	0.38531	0	3	3	3	5	0	7
2006/2007 serosurvey	2	23	1	0.0301445	0	2	2	1	2	6	2
2006/2007 serosurvey	1	0	1	0.0256504	0	3	2	1	1	2	1
2006/2007 serosurvey	1	61	1	0.335074	0	2	1	1	1	0	3
2006/2007 serosurvey	1	77	1	0.340575	0	1	1	1	4	3	1
2006/2007 serosurvey	2	63	3	0.314716	0	2	1	3	3	0	6
2006/2007 serosurvey	2	63	2	0.0362415	0	2	1	2	2	3	4
2006/2007 serosurvey	1	49	1	0.0412473	0	2	2	2	3	7	6
2006/2007 serosurvey	1	2	1	0.0632224	0	3	2	2	2	4	2
2006/2007 serosurvey	2	0	1	0.0201947	0	3	2	1	1	3	1
2006/2007 serosurvey	1	0	1	0.0250298	0	3	2	2	2	3	1
2006/2007 serosurvey	2	10	5	0.47959	0	3	1	2	2	6	2
2006/2007 serosurvey	1	77	1	0.0810168	0	2	2	3	2	0	6
2006/2007 serosurvey	1	4	3	0.420885	0	3	2	1	4	5	1
2006/2007 serosurvey	1	14	1	0.310954	0	3	2	2	2	6	2
2006/2007 serosurvey	1	15	1	0.24365	0	2	2	3	4	6	3
2006/2007 serosurvey	1	39	1	0.0145718	0	2	2	2	4	4	6
2006/2007 serosurvey	1	13	1	0.22502	0	3	2	2	2	6	2
2006/2007 serosurvey	1	54	1	0.863069	0	1	2	1	2	0	6
2006/2007 serosurvey	2	51	1	0.0316479	0	2	2	3	4	0	6
2006/2007 serosurvey	1	47	1	0.151182	0	1	1	2	2	1	2
2006/2007 serosurvey	2	28	1	0.005	0	1	2	2	2	6	5
2006/2007 serosurvey	2	22	1	0.0434096	0	1	2	2	4	6	4
2006/2007 serosurvey	2	52	1	1.09436	0	1	1	2	2	1	5
2006/2007 serosurvey	1	32	1	0.204907	0	1	2	2	4	0	1
2006/2007 serosurvey	1	22	1	0.784071	0	1	2	1	2	6	4
2006/2007 serosurvey	2	4	1	0.409496	0	3	2	2	2	5	1
2006/2007 serosurvey	2	63	1	0.005	0	2	2	2	4	0	2
2006/2007 serosurvey	2	1	1	0.0249005	0	3	2	1	2	4	1
2006/2007 serosurvey	1	18	1	0.0368491	0	2	1	2	4	6	3
2006/2007 serosurvey	2	11	3	0.670216	0	3	2	1	1	6	2
2006/2007 serosurvey	2	31	8	0.119183	0	2	1	3	2	1	3
2006/2007 serosurvey	1	41	1	0.132382	0	2	1	1	1	1	2
2006/2007 serosurvey	2	27	1	0.175293	0	2	1	1	1	1	2
2006/2007 serosurvey	1	14	5	0.0296067	0	3	1	2	4	6	2
2006/2007 serosurvey	1	38	1	0.191615	0	2	2	2	1	0	6
2006/2007 serosurvey	2	57	1	0.0210135	0	2	2	2	2	0	6
2006/2007 serosurvey	2	57	1	0.15541	0	2	1	2	3	2	2
2006/2007 serosurvey	2	60	1	0.700148	0	2	1	2	2	3	1
2006/2007 serosurvey	1	3	5	0.146535	0	3	1	3	3	4	2
2006/2007 serosurvey	1	13	1	0.0702036	0	3	2	2	2	6	2
2006/2007 serosurvey	1	53	1	0.173641	0	2	2	2	2	1	1
2006/2007 serosurvey	1	0	1	1.19102	0	3	2	2	4	3	1
2006/2007 serosurvey	1	0	1	0.0516919	0	3	2	1	2	2	1
2006/2007 serosurvey	2	76	1	0.005	0	2	2	1	1	0	7
2006/2007 serosurvey	2	77	1	0.0767383	0	2	3	3	3	0	3
2006/2007 serosurvey	2	76	3	0.0153832	0	2	2	3	2	0	5
2006/2007 serosurvey	1	75	3	0.0267661	0	2	1	1	1	3	4
2006/2007 serosurvey	2	2	1	0.0554239	0	3	2	2	2	4	2
2006/2007 serosurvey	2	0	1	0.07035	0	3	2	2	2	3	1
2006/2007 serosurvey	2	0	1	0.630736	0	3	2	2	3	3	1
2006/2007 serosurvey	2	0	1	0.0596607	0	3	2	1	2	3	1
2006/2007 serosurvey	2	11	1	0.40792	0	3	1	2	2	6	2
2006/2007 serosurvey	2	2	1	0.0277336	0	3	2	1	1	4	2
2006/2007 serosurvey	2	11	1	1.16962	0	3	2	2	4	6	2
2006/2007 serosurvey	1	79	1	0.0223114	0	2	2	2	2	0	6
2006/2007 serosurvey	2	1	9	0.100611	0	3	2	3	3	4	1
2006/2007 serosurvey	2	1	1	9.65004	0	3	1	2	2	6	1
2006/2007 serosurvey	1	77	2	0.005	0	2	2	2	2	0	7
2006/2007 serosurvey	2	78	1	0.0561766	0	2	1	3	2	3	3
2006/2007 serosurvey	2	76	1	0.005	0	2	2	3	2	0	6
2006/2007 serosurvey	1	75	2	0.963755	0	2	1	2	2	4	3
2006/2007 serosurvey	2	60	1	0.005	0	2	2	3	3	0	7
2006/2007 serosurvey	1	5	7	0.928721	0	3	2	2	2	5	2
2006/2007 serosurvey	2	5	3	1.22959	0	3	2	1	2	5	2
2006/2007 serosurvey	2	2	1	0.005	0	3	2	1	1	4	2
2006/2007 serosurvey	2	3	1	0.504271	0	3	1	1	1	3	1
2006/2007 serosurvey	1	10	1	0.0557218	0	3	2	1	2	6	2
2006/2007 serosurvey	2	36	1	0.0713005	0	2	2	1	4	6	6
2006/2007 serosurvey	2	8	4	0.0804416	0	3	1	1	3	5	2
2006/2007 serosurvey	2	8	9	0.0161777	0	3	1	2	4	6	1
2006/2007 serosurvey	2	9	1	0.623909	0	3	2	1	2	6	2
2006/2007 serosurvey	1	11	1	0.584484	0	3	2	1	2	6	2
2006/2007 serosurvey	2	4	1	0.807671	0	3	2	1	2	5	1
2006/2007 serosurvey	2	38	1	0.011967	0	2	1	1	2	0	6
2006/2007 serosurvey	2	14	1	0.193778	0	3	2	1	2	6	3
2006/2007 serosurvey	2	29	3	0.0925761	0	2	2	2	4	6	6
2006/2007 serosurvey	2	74	3	0.0198146	0	2	2	2	3	0	6
2006/2007 serosurvey	2	67	1	0.3703	0	1	1	1	5	1	3
2006/2007 serosurvey	1	70	1	0.234389	0	1	2	1	4	0	6
2006/2007 serosurvey	2	54	1	0.251029	0	1	2	2	4	7	5
2006/2007 serosurvey	1	68	1	0.005	0	2	2	3	3	0	7
2006/2007 serosurvey	2	62	1	0.005	0	1	2	2	2	0	6
2006/2007 serosurvey	2	47	1	0.655946	0	1	1	2	2	1	2
2006/2007 serosurvey	1	9	1	0.0311165	0	3	2	1	2	6	1
2006/2007 serosurvey	1	37	1	0.0213455	0	2	2	2	2	0	6
2006/2007 serosurvey	2	11	1	0.825198	0	3	2	2	4	6	2
2006/2007 serosurvey	1	63	1	0.005	0	2	2	4	5	0	6
2006/2007 serosurvey	2	9	8	0.446614	0	3	1	2	3	4	2
2006/2007 serosurvey	1	55	8	0.0293792	0	3	1	1	3	0	6
2006/2007 serosurvey	2	12	1	0.28997	0	3	1	1	1	6	2
2006/2007 serosurvey	1	14	1	0.550234	0	3	1	1	1	6	3
2006/2007 serosurvey	1	13	1	0.313305	0	3	2	3	5	6	2
2006/2007 serosurvey	2	45	1	0.005	0	2	2	2	4	6	6
2006/2007 serosurvey	1	13	1	0.167583	0	3	2	2	4	6	2
2006/2007 serosurvey	2	19	9	0.223376	0	2	2	2	4	6	3
2006/2007 serosurvey	1	74	1	0.758695	0	1	1	2	2	3	2
2006/2007 serosurvey	2	71	1	0.0808255	0	2	2	3	4	0	7
2006/2007 serosurvey	2	70	1	0.0228787	0	2	1	2	4	0	6
2006/2007 serosurvey	2	72	1	0.005	0	2	1	1	2	0	5
2006/2007 serosurvey	2	70	1	0.33478	0	2	2	2	2	0	6
2006/2007 serosurvey	1	2	1	0.097641	0	3	1	1	4	4	2
2006/2007 serosurvey	1	68	1	0.0694892	0	1	2	1	4	4	2
2006/2007 serosurvey	2	0	1	0.0763976	0	3	2	1	4	3	1
2006/2007 serosurvey	2	69	3	0.0167426	0	3	3	2	1	0	7
2006/2007 serosurvey	1	73	1	0.379614	0	2	2	3	2	0	7
2006/2007 serosurvey	1	69	1	0.288186	0	1	2	2	3	0	6
2006/2007 serosurvey	2	42	1	0.005	0	2	2	2	2	6	6
2006/2007 serosurvey	1	0	1	0.196234	0	3	2	2	2	3	1
2006/2007 serosurvey	1	4	1	0.105556	0	3	1	2	2	5	1
2006/2007 serosurvey	1	51	1	0.524621	0	2	1	2	2	0	3
2006/2007 serosurvey	2	8	1	0.128762	0	3	2	2	1	5	2
2006/2007 serosurvey	1	0	1	0.23076	0	3	2	1	2	3	1
2006/2007 serosurvey	1	12	1	0.508324	0	3	2	1	2	6	2
2006/2007 serosurvey	1	46	1	0.160438	0	2	2	2	2	0	6
2006/2007 serosurvey	2	22	1	0.005	0	1	2	2	4	6	4
2006/2007 serosurvey	2	65	1	0.096889	0	2	2	2	2	0	7
2006/2007 serosurvey	1	51	1	0.159942	0	2	2	2	2	0	6
2006/2007 serosurvey	2	25	8	0.496819	0	2	1	2	4	0	2
2006/2007 serosurvey	1	61	1	0.080755	0	1	1	2	1	0	4
2006/2007 serosurvey	2	42	1	0.0792613	0	2	1	1	2	0	6
2006/2007 serosurvey	2	40	1	0.0146611	0	2	2	1	2	0	6
2006/2007 serosurvey	2	60	1	0.005	0	2	2	2	2	0	6
2006/2007 serosurvey	2	47	1	0.0577954	0	2	1	2	2	7	2
2006/2007 serosurvey	2	38	1	0.0107718	0	2	2	1	2	6	6
2006/2007 serosurvey	2	51	4	0.0114966	0	2	1	1	2	0	7
2006/2007 serosurvey	1	59	3	0.005	0	2	2	2	4	0	6
2006/2007 serosurvey	2	58	1	0.0291633	0	2	2	2	2	0	7
2006/2007 serosurvey	1	22	1	0.893413	0	2	2	2	3	7	1
2006/2007 serosurvey	1	15	1	0.167801	0	2	1	3	2	6	2
2006/2007 serosurvey	2	16	1	1.08984	0	2	2	3	2	6	3
2006/2007 serosurvey	2	63	8	0.0262425	0	2	1	1	2	0	6
2006/2007 serosurvey	1	65	6	0.519692	0	2	1	2	2	0	3
2006/2007 serosurvey	2	66	3	0.0150301	0	2	2	2	3	0	6
2006/2007 serosurvey	1	61	3	0.005	0	2	1	1	4	0	6
2006/2007 serosurvey	1	60	1	0.218026	0	2	1	2	2	0	7
2006/2007 serosurvey	2	22	1	0.0805265	0	2	1	1	2	6	2
2006/2007 serosurvey	2	49	1	0.0571818	0	3	1	2	2	0	6
2006/2007 serosurvey	1	39	1	0.0100563	0	2	2	2	2	6	6
2006/2007 serosurvey	2	45	1	0.128559	0	2	2	2	2	0	6
2006/2007 serosurvey	2	0	1	0.219197	0	3	2	1	2	3	1
2006/2007 serosurvey	2	27	1	0.0199018	0	2	2	1	2	6	5
2006/2007 serosurvey	2	34	1	0.236455	0	2	2	1	1	0	6
2006/2007 serosurvey	2	47	1	0.803765	0	3	1	2	4	6	4
2006/2007 serosurvey	2	48	1	0.0206896	0	2	1	2	2	0	6
2006/2007 serosurvey	1	43	1	0.494279	0	2	2	2	3	0	6
2006/2007 serosurvey	2	13	1	1.46203	0	3	2	1	1	6	2
2006/2007 serosurvey	2	26	1	0.155983	0	2	1	2	4	6	2
2006/2007 serosurvey	2	21	1	0.294784	0	2	2	2	4	6	1
2006/2007 serosurvey	1	17	1	0.0543151	0	2	2	2	3	6	3
2006/2007 serosurvey	1	16	1	0.0474283	0	2	2	3	1	6	3
2006/2007 serosurvey	2	46	1	0.803131	0	2	2	2	2	6	6
2006/2007 serosurvey	2	33	1	0.005	0	2	2	2	2	6	6
2006/2007 serosurvey	2	35	1	0.180837	0	2	2	2	2	5	6
2006/2007 serosurvey	2	14	1	0.352374	0	3	1	2	4	6	3
2006/2007 serosurvey	2	50	1	0.20723	0	2	1	2	2	0	1
2006/2007 serosurvey	2	44	1	0.135241	0	2	1	1	2	1	2
2006/2007 serosurvey	2	32	1	0.0570849	0	2	1	1	1	1	2
2006/2007 serosurvey	2	19	3	0.0377337	0	1	2	2	4	6	4
2006/2007 serosurvey	2	4	1	0.671459	0	3	2	1	2	5	1
2006/2007 serosurvey	1	49	1	0.0729596	0	2	2	2	2	7	6
2006/2007 serosurvey	2	55	1	0.109665	0	2	2	2	2	0	6
2006/2007 serosurvey	2	0	1	0.327098	0	3	2	1	2	3	1
2006/2007 serosurvey	1	22	1	0.0329044	0	2	2	1	2	6	4
2006/2007 serosurvey	2	0	1	0.0251191	0	3	2	1	2	3	1
2006/2007 serosurvey	2	31	1	1.48953	0	1	1	1	2	7	2
2006/2007 serosurvey	2	6	1	0.0455705	0	3	2	2	2	5	2
2006/2007 serosurvey	2	25	1	0.0328261	0	2	2	2	3	0	5
2006/2007 serosurvey	2	57	1	0.005	0	3	2	1	2	0	6
2006/2007 serosurvey	2	7	1	1.70808	0	3	2	1	1	5	2
2006/2007 serosurvey	1	25	3	4.41682	0	2	1	1	5	6	1
2006/2007 serosurvey	2	31	1	0.261516	0	2	1	1	1	7	3
2006/2007 serosurvey	2	74	1	0.0647197	0	3	2	3	3	0	7
2006/2007 serosurvey	2	39	1	0.0140843	0	2	1	1	2	0	4
2006/2007 serosurvey	2	69	2	0.0343686	0	2	2	3	4	0	7
2006/2007 serosurvey	1	71	1	0.0151506	0	2	1	2	2	3	3
2006/2007 serosurvey	1	71	3	0.005	0	1	1	2	3	0	6
2006/2007 serosurvey	2	66	2	0.005	0	2	2	2	2	0	6
2006/2007 serosurvey	1	62	1	0.105596	0	1	2	2	2	2	6
2006/2007 serosurvey	2	60	1	0.005	0	2	2	2	2	0	6
2006/2007 serosurvey	1	44	1	0.0399225	0	1	2	2	2	0	6
2006/2007 serosurvey	2	9	1	0.005	0	3	2	1	1	6	1
2006/2007 serosurvey	2	43	3	0.0464864	0	2	1	1	1	0	2
2006/2007 serosurvey	2	22	1	0.0383587	0	2	2	2	3	6	4
2006/2007 serosurvey	1	8	1	0.0383057	0	3	2	2	4	5	2
2006/2007 serosurvey	2	78	1	0.005	0	2	2	2	2	0	6
2006/2007 serosurvey	1	2	1	0.164994	0	3	2	2	5	4	2
2006/2007 serosurvey	1	0	1	0.117842	0	3	2	2	4	3	1
2006/2007 serosurvey	1	4	1	0.178387	0	3	2	2	2	5	1
2006/2007 serosurvey	2	75	3	0.0414695	0	2	2	3	2	0	7
2006/2007 serosurvey	2	69	1	0.0178435	0	2	2	2	3	0	7
2006/2007 serosurvey	1	75	1	0.014212	0	2	2	3	2	0	7
2006/2007 serosurvey	2	73	1	0.0100308	0	2	2	2	3	0	7
2006/2007 serosurvey	2	0	1	0.079312	0	3	2	1	1	3	1
2006/2007 serosurvey	2	6	1	0.208526	0	3	2	2	1	5	2
2006/2007 serosurvey	2	67	3	0.731745	0	2	1	2	4	3	4
2006/2007 serosurvey	2	70	1	0.005	0	3	3	3	4	0	6
2006/2007 serosurvey	1	67	1	0.12084	0	2	1	2	2	0	4
2006/2007 serosurvey	2	73	3	0.0812107	0	2	2	3	3	0	7
2006/2007 serosurvey	2	55	1	0.14943	0	2	2	2	3	0	6
2006/2007 serosurvey	1	62	1	0.0395011	0	1	2	1	1	2	6
2006/2007 serosurvey	2	64	3	3.17291	0	2	1	3	2	4	2
2006/2007 serosurvey	1	61	1	0.0149853	0	1	2	2	2	2	6
2006/2007 serosurvey	1	67	1	2.16678	0	2	1	1	2	3	3
2006/2007 serosurvey	1	62	3	0.0868407	0	2	2	2	2	0	7
2006/2007 serosurvey	2	60	1	0.095831	0	2	3	2	3	0	2
2006/2007 serosurvey	2	60	1	0.0228612	0	2	1	1	2	0	6
2006/2007 serosurvey	1	44	3	1.28303	0	1	1	2	1	5	6
2006/2007 serosurvey	1	16	1	0.224374	0	2	2	1	4	6	3
2006/2007 serosurvey	2	15	1	0.429285	0	2	2	3	4	6	3
2006/2007 serosurvey	2	18	1	0.100215	0	2	2	2	2	6	4
2006/2007 serosurvey	1	17	3	0.0549049	0	2	2	2	3	6	3
2006/2007 serosurvey	2	34	1	0.0356378	0	1	2	1	2	0	6
2006/2007 serosurvey	2	20	1	0.0853101	0	1	2	1	4	6	4
2006/2007 serosurvey	1	33	1	0.844349	0	2	1	2	1	1	3
2006/2007 serosurvey	2	27	1	0.005	0	2	2	2	2	0	5
2006/2007 serosurvey	1	21	1	0.233839	0	2	2	2	2	6	4
2006/2007 serosurvey	1	48	1	0.108885	0	1	2	2	2	0	6
2006/2007 serosurvey	1	35	1	0.269622	0	3	3	4	5	0	7
2006/2007 serosurvey	1	42	1	0.640222	0	1	1	1	2	7	1
2006/2007 serosurvey	2	27	1	0.138918	0	2	1	1	2	0	5
2006/2007 serosurvey	2	53	1	0.868163	0	2	2	2	4	0	6
2006/2007 serosurvey	2	51	3	0.0390268	0	1	2	2	4	0	6
2006/2007 serosurvey	1	38	1	0.03834	0	2	2	2	2	6	6
2006/2007 serosurvey	2	26	1	0.0527219	0	1	2	1	2	6	5
2006/2007 serosurvey	2	37	1	0.208539	0	2	1	2	4	7	4
2006/2007 serosurvey	2	34	1	0.0152374	0	2	2	2	4	0	6
2006/2007 serosurvey	2	20	1	0.005	0	1	2	2	3	6	5
2006/2007 serosurvey	2	26	1	0.0861551	0	2	1	1	3	6	5
2006/2007 serosurvey	2	3	1	0.143128	0	3	1	1	2	4	2
2006/2007 serosurvey	2	57	2	0.005	0	2	2	2	2	0	5
2006/2007 serosurvey	2	39	1	0.0537611	0	1	1	1	2	1	4
2006/2007 serosurvey	2	32	1	0.0773553	0	2	1	2	4	0	6
2006/2007 serosurvey	1	58	1	0.193031	0	2	2	2	4	0	6
2006/2007 serosurvey	2	49	1	0.16959	0	1	2	1	1	0	6
2006/2007 serosurvey	1	48	1	0.005	0	2	2	1	2	0	6
2006/2007 serosurvey	2	25	1	0.0100389	0	2	1	1	2	7	2
2006/2007 serosurvey	1	14	1	0.056874	0	3	2	2	4	6	2
2006/2007 serosurvey	2	55	1	0.200988	0	2	1	2	1	2	1
2006/2007 serosurvey	1	10	1	0.166511	0	3	2	2	2	6	2
2006/2007 serosurvey	1	0	1	0.12282	0	3	2	2	2	3	1
2006/2007 serosurvey	1	71	1	0.0110518	0	1	2	2	4	0	6
2006/2007 serosurvey	2	45	1	0.0326487	0	2	1	2	2	0	6
2006/2007 serosurvey	1	29	2	0.0245314	0	2	2	1	2	0	6
2006/2007 serosurvey	1	32	1	1.29279	0	2	2	1	2	6	1
2006/2007 serosurvey	2	37	1	0.219014	0	2	2	1	4	6	6
2006/2007 serosurvey	2	71	1	1.22684	0	2	3	3	5	0	7
2006/2007 serosurvey	2	38	3	0.0445859	0	2	1	2	4	7	3
2006/2007 serosurvey	2	1	1	2.44547	0	3	2	2	2	4	1
2006/2007 serosurvey	2	49	2	0.005	0	2	2	2	2	0	6
2006/2007 serosurvey	1	0	1	0.390854	0	3	2	2	1	3	1
2006/2007 serosurvey	1	2	1	0.298271	0	3	2	1	2	4	2
2006/2007 serosurvey	2	0	1	0.333064	0	3	2	2	2	3	1
2006/2007 serosurvey	1	57	3	0.178889	0	1	1	2	2	3	2
2006/2007 serosurvey	1	0	1	0.0257322	0	3	2	1	2	3	1
2006/2007 serosurvey	1	43	1	0.444771	0	2	1	2	2	0	2
2006/2007 serosurvey	2	51	3	0.0487798	0	2	2	2	4	0	6
2006/2007 serosurvey	1	4	8	0.0551699	0	3	1	1	4	4	2
2006/2007 serosurvey	1	0	1	0.132271	0	3	2	1	4	3	1
2006/2007 serosurvey	1	50	1	0.387912	0	2	2	2	2	0	6
2006/2007 serosurvey	1	11	1	0.141618	0	3	2	2	2	6	2
2006/2007 serosurvey	1	10	2	0.0299265	0	3	1	1	2	4	2
2006/2007 serosurvey	1	12	1	0.0153925	0	3	1	2	4	6	2
2006/2007 serosurvey	1	12	1	0.136159	0	3	1	1	2	6	2
2006/2007 serosurvey	1	13	1	0.0754986	0	3	2	2	2	6	3
2006/2007 serosurvey	1	12	2	0.808378	0	3	2	1	4	6	2
2006/2007 serosurvey	1	50	1	0.492303	0	1	2	2	1	0	1
2006/2007 serosurvey	2	8	1	0.005	0	3	2	2	4	5	2
2006/2007 serosurvey	2	9	3	0.533473	0	3	2	1	2	6	1
2006/2007 serosurvey	2	42	3	0.005	0	2	1	2	2	0	6
2006/2007 serosurvey	1	9	3	2.10318	0	3	2	2	2	6	1
2006/2007 serosurvey	1	50	1	0.375315	0	2	2	2	2	0	2
2006/2007 serosurvey	2	21	8	0.139167	0	2	2	1	3	0	2
2006/2007 serosurvey	1	44	1	0.200698	0	1	1	2	2	2	5
2006/2007 serosurvey	2	18	1	0.0411924	0	1	2	2	3	6	3
2006/2007 serosurvey	1	18	1	0.0235371	0	2	2	2	3	6	3
2006/2007 serosurvey	2	19	1	0.11428	0	2	2	1	3	6	4
2006/2007 serosurvey	2	21	8	0.322333	0	2	2	3	3	3	3
2006/2007 serosurvey	2	49	1	0.0783901	0	1	2	1	3	0	6
2006/2007 serosurvey	2	13	9	0.34185	0	3	1	1	2	6	2
2006/2007 serosurvey	1	21	1	0.369493	0	2	2	2	4	6	3
2006/2007 serosurvey	1	34	1	0.24398	0	2	2	2	2	6	4
2006/2007 serosurvey	1	21	3	0.255086	0	2	2	1	2	6	4
2006/2007 serosurvey	1	39	1	0.292212	0	2	1	2	4	0	4
2006/2007 serosurvey	1	51	1	0.0278758	0	2	2	2	2	3	3
2006/2007 serosurvey	2	28	2	0.005	0	2	1	1	2	0	5
2006/2007 serosurvey	2	22	7	0.0325695	0	1	2	2	4	6	4
2006/2007 serosurvey	2	11	1	0.0765411	0	3	2	2	3	6	2
2006/2007 serosurvey	2	42	1	0.207664	0	2	2	1	2	6	6
2006/2007 serosurvey	1	74	3	0.0118959	0	2	2	1	2	0	7
2006/2007 serosurvey	2	55	3	0.397008	0	1	1	2	2	1	3
2006/2007 serosurvey	2	6	2	0.587327	0	3	2	1	2	5	1
2006/2007 serosurvey	1	18	1	0.0207307	0	1	2	2	3	6	1
2006/2007 serosurvey	1	12	3	0.788767	0	3	2	1	2	6	2
2006/2007 serosurvey	2	67	1	0.0290117	0	2	2	2	4	0	7
2006/2007 serosurvey	2	11	2	1.7408	0	3	2	1	2	5	2
2006/2007 serosurvey	1	2	3	0.226782	0	3	2	2	3	4	2
2006/2007 serosurvey	2	20	1	0.0950778	0	2	2	1	4	6	4
2006/2007 serosurvey	2	77	1	0.005	0	2	2	3	3	0	5
2006/2007 serosurvey	1	2	1	0.0107054	0	3	2	2	1	4	2
2006/2007 serosurvey	2	29	1	0.013473	0	2	2	3	4	6	6
2006/2007 serosurvey	2	17	1	0.0259605	0	1	2	2	2	6	3
2006/2007 serosurvey	2	73	1	0.0263344	0	2	2	3	3	0	6
2006/2007 serosurvey	2	16	1	0.96495	0	3	2	2	5	6	3
2006/2007 serosurvey	1	68	1	0.091295	0	3	1	1	2	3	2
2006/2007 serosurvey	1	73	1	0.0757588	0	1	1	1	2	0	5
2006/2007 serosurvey	1	56	1	1.71747	0	1	2	1	2	0	6
2006/2007 serosurvey	1	73	1	0.120933	1	1	2	2	2	0	7
2006/2007 serosurvey	2	2	1	0.0423708	0	3	2	1	2	4	2
2006/2007 serosurvey	1	74	1	0.0173577	0	2	2	2	3	0	7
2006/2007 serosurvey	1	72	1	0.25574	0	1	2	2	4	0	7
2006/2007 serosurvey	2	69	1	0.0330791	0	2	1	2	2	3	3
2006/2007 serosurvey	1	67	1	0.0296253	0	2	2	1	2	0	6
2006/2007 serosurvey	1	63	1	0.734387	0	1	1	1	2	0	6
2006/2007 serosurvey	2	63	1	1.14633	0	2	1	2	4	3	3
2006/2007 serosurvey	2	63	1	0.005	0	2	2	2	4	0	7
2006/2007 serosurvey	2	65	1	0.0106263	0	3	3	2	5	0	7
2006/2007 serosurvey	1	64	1	0.173223	0	1	1	2	1	4	3
2006/2007 serosurvey	2	68	1	0.0540982	0	2	2	3	2	0	7
2006/2007 serosurvey	2	60	1	0.010818	0	2	2	2	2	0	6
2006/2007 serosurvey	1	62	1	0.005	0	2	2	1	2	0	7
2006/2007 serosurvey	2	61	1	0.850966	0	2	1	2	5	0	4
2006/2007 serosurvey	2	23	8	0.0188462	0	2	1	1	2	0	1
2006/2007 serosurvey	2	51	1	0.186512	0	1	1	2	4	0	2
2006/2007 serosurvey	2	53	1	0.559111	0	1	2	1	2	0	6
2006/2007 serosurvey	2	40	1	0.372555	0	2	2	2	2	0	6
2006/2007 serosurvey	2	33	1	0.112628	0	2	2	2	4	0	6
2006/2007 serosurvey	2	17	1	0.0600651	1	2	2	2	4	6	3
2006/2007 serosurvey	2	17	1	0.364155	0	2	2	1	3	6	3
2006/2007 serosurvey	1	59	1	0.0207785	0	2	2	2	2	0	6
2006/2007 serosurvey	2	42	1	0.0620657	0	2	1	2	2	1	3
2006/2007 serosurvey	2	41	1	0.0589258	0	2	2	1	2	6	6
2006/2007 serosurvey	2	23	1	0.0877952	1	1	2	2	2	6	4
2006/2007 serosurvey	1	48	1	0.551934	0	1	1	1	1	1	2
2006/2007 serosurvey	1	45	1	0.0159781	0	2	2	2	2	3	6
2006/2007 serosurvey	1	45	1	0.111518	0	2	2	2	2	5	6
2006/2007 serosurvey	1	35	1	0.005	0	1	1	2	2	0	7
2006/2007 serosurvey	1	26	1	0.355845	0	2	2	1	2	6	5
2006/2007 serosurvey	2	26	1	0.0991217	0	1	1	2	2	6	5
2006/2007 serosurvey	1	59	1	0.0512763	0	1	2	1	2	0	6
2006/2007 serosurvey	2	32	1	0.005	0	2	2	2	4	6	6
2006/2007 serosurvey	1	45	1	0.112341	0	1	2	2	4	4	6
2006/2007 serosurvey	1	33	1	0.135412	0	3	3	4	5	6	6
2006/2007 serosurvey	2	60	1	0.0773021	0	2	1	2	2	0	6
2006/2007 serosurvey	2	51	8	1.27401	0	2	1	1	3	0	2
2006/2007 serosurvey	2	26	1	0.8683	0	2	2	1	2	1	1
2006/2007 serosurvey	2	15	1	0.0497848	0	2	2	3	4	6	3
2006/2007 serosurvey	2	48	1	0.0679573	1	1	1	2	4	6	6
2006/2007 serosurvey	2	26	1	0.195307	0	2	2	1	4	6	5
2006/2007 serosurvey	1	34	1	1.78022	0	2	2	1	2	6	6
2006/2007 serosurvey	2	20	1	0.0619502	0	2	2	2	2	6	4
2006/2007 serosurvey	2	20	1	0.23125	0	2	1	1	1	6	4
2006/2007 serosurvey	1	29	1	0.119936	0	1	2	1	2	0	6
2006/2007 serosurvey	1	47	1	0.754905	0	1	1	2	2	1	2
2006/2007 serosurvey	1	48	1	0.0211026	0	2	2	2	2	0	6
2006/2007 serosurvey	1	12	1	0.125359	0	3	2	2	2	6	2
2006/2007 serosurvey	2	30	1	0.504433	0	2	1	1	2	7	3
2006/2007 serosurvey	2	16	1	0.242443	0	2	2	2	3	6	3
2006/2007 serosurvey	1	12	1	1.05534	0	3	2	2	2	6	2
2006/2007 serosurvey	2	29	1	0.201555	0	2	2	1	2	6	6
2006/2007 serosurvey	1	0	1	0.0287	0	3	2	2	2	3	1
2006/2007 serosurvey	1	28	1	0.0141835	0	2	2	2	2	6	5
2006/2007 serosurvey	1	60	1	0.005	0	2	2	3	2	0	6
2006/2007 serosurvey	2	25	1	0.0415106	0	2	2	2	3	6	2
2006/2007 serosurvey	2	21	1	0.0659685	0	2	2	2	2	6	4
2006/2007 serosurvey	1	30	1	0.138587	0	2	2	2	2	6	6
2006/2007 serosurvey	2	28	1	0.146289	1	2	2	2	2	6	5
2006/2007 serosurvey	2	36	1	0.0485387	0	2	2	2	2	6	6
2006/2007 serosurvey	2	0	1	0.005	0	3	2	1	5	0	1
2006/2007 serosurvey	2	57	1	0.127045	0	2	1	1	2	1	6
2006/2007 serosurvey	1	1	3	0.63481	0	3	2	2	2	4	1
2006/2007 serosurvey	2	24	1	0.228916	0	2	2	1	4	6	5
2006/2007 serosurvey	2	1	1	0.0520281	0	3	2	2	2	4	1
2006/2007 serosurvey	2	0	1	0.0823227	0	3	2	1	2	2	1
2006/2007 serosurvey	1	5	1	0.59898	0	3	2	2	2	5	2
2006/2007 serosurvey	2	2	1	0.432417	0	3	2	2	4	4	2
2006/2007 serosurvey	1	10	1	0.277553	0	3	2	2	4	6	2
2006/2007 serosurvey	1	23	1	0.360479	0	2	1	2	2	6	4
2006/2007 serosurvey	2	1	9	0.222009	0	3	1	1	1	4	1
2006/2007 serosurvey	2	6	1	0.245354	0	3	2	2	3	5	2
2006/2007 serosurvey	1	5	1	0.193727	0	3	2	1	4	5	2
2006/2007 serosurvey	1	10	9	0.0368799	0	3	2	3	3	5	3
2006/2007 serosurvey	1	7	1	0.0136338	0	3	2	2	2	5	2
2006/2007 serosurvey	2	8	1	0.0139754	0	3	2	2	4	5	2
2006/2007 serosurvey	2	2	1	0.0135838	0	3	1	2	4	4	2
2006/2007 serosurvey	1	7	1	0.838052	0	3	2	2	2	5	2
2006/2007 serosurvey	1	27	1	0.0400293	0	1	2	2	2	6	4
2006/2007 serosurvey	1	0	1	0.189356	0	3	2	2	1	3	1
2006/2007 serosurvey	2	11	1	0.005	1	3	2	1	1	0	7
2006/2007 serosurvey	1	9	1	0.581482	0	3	2	1	2	6	1
2006/2007 serosurvey	1	9	1	0.108324	0	3	2	3	4	6	2
2006/2007 serosurvey	2	3	1	0.107716	0	3	2	2	2	4	2
2006/2007 serosurvey	1	3	1	0.0249785	0	3	1	1	1	4	2
2006/2007 serosurvey	1	14	1	0.0443097	0	3	1	2	2	6	3
2006/2007 serosurvey	2	11	1	0.279587	0	3	2	1	2	6	2
2006/2007 serosurvey	2	49	2	0.005	1	2	2	2	4	0	6
2006/2007 serosurvey	2	6	1	0.121672	0	3	2	2	2	5	2
2006/2007 serosurvey	1	0	1	0.0240286	0	3	2	2	4	3	1
2006/2007 serosurvey	1	4	1	1.26766	0	3	2	2	2	5	1
2006/2007 serosurvey	2	55	1	0.17276	0	2	1	1	1	0	6
2006/2007 serosurvey	2	11	1	0.0407179	0	3	2	1	2	6	2
2006/2007 serosurvey	2	12	1	0.0883147	0	3	2	1	4	6	2
2006/2007 serosurvey	1	14	1	0.792826	0	3	1	1	1	6	3
2006/2007 serosurvey	1	19	1	0.436425	0	2	2	2	2	6	4
2006/2007 serosurvey	1	4	1	1.39701	0	3	2	2	3	4	2
2006/2007 serosurvey	1	4	1	0.100879	0	3	2	2	2	5	1
2006/2007 serosurvey	2	20	1	3.29477	0	1	1	2	3	6	4
2006/2007 serosurvey	1	49	1	0.231702	0	2	2	2	4	7	6
2006/2007 serosurvey	2	53	1	0.361608	0	2	2	2	2	0	6
2006/2007 serosurvey	2	58	1	0.0192123	0	2	1	2	2	1	4
2006/2007 serosurvey	2	33	1	0.226271	0	2	2	1	2	0	6
2006/2007 serosurvey	1	35	1	0.336491	0	2	1	2	2	7	4
2006/2007 serosurvey	2	48	1	0.005	0	1	2	2	1	1	6
2006/2007 serosurvey	1	5	1	0.193784	1	3	2	2	4	5	2
2006/2007 serosurvey	1	22	1	0.005	0	2	2	2	4	6	4
2006/2007 serosurvey	1	50	1	0.0793121	0	2	2	3	2	0	6
2006/2007 serosurvey	2	42	1	0.237242	0	2	2	1	2	0	6
2006/2007 serosurvey	1	11	1	0.0576626	0	3	2	1	2	6	2
2006/2007 serosurvey	2	20	1	0.439427	0	2	2	2	4	6	4
2006/2007 serosurvey	2	25	1	0.188197	0	2	2	1	2	6	5
2006/2007 serosurvey	2	38	1	0.0246936	1	2	2	2	2	6	6
2006/2007 serosurvey	2	23	1	0.208699	0	1	1	2	1	6	2
2006/2007 serosurvey	1	39	1	0.279791	0	1	2	2	2	3	5
2006/2007 serosurvey	1	18	1	0.0141473	0	2	2	2	3	6	3
2006/2007 serosurvey	2	42	1	0.793437	0	2	1	1	1	1	1
2006/2007 serosurvey	1	15	1	0.0110565	0	2	2	2	1	6	3
2006/2007 serosurvey	2	48	1	1.26443	0	2	2	1	2	1	3
2006/2007 serosurvey	2	56	1	0.018739	0	2	2	2	4	0	6
2006/2007 serosurvey	2	2	1	0.358089	1	3	2	1	2	4	2
2006/2007 serosurvey	1	1	1	0.140488	0	3	2	2	4	4	1
2006/2007 serosurvey	1	30	1	0.161239	0	2	2	2	2	6	6
2006/2007 serosurvey	1	57	1	0.486609	0	1	2	2	2	0	2
2006/2007 serosurvey	2	54	1	0.0268091	0	2	1	1	1	0	6
2006/2007 serosurvey	1	0	1	0.005	0	3	2	1	2	1	1
2006/2007 serosurvey	2	20	1	0.032804	0	2	2	2	4	6	4
2006/2007 serosurvey	2	45	1	0.0379001	0	2	2	2	3	0	6
2006/2007 serosurvey	1	23	1	0.130296	0	2	2	2	4	6	4
2006/2007 serosurvey	2	43	1	0.203989	0	2	1	2	3	0	6
2006/2007 serosurvey	1	1	1	1.81347	0	3	2	1	2	4	1
2006/2007 serosurvey	1	43	1	0.005	0	2	1	1	2	1	4
2006/2007 serosurvey	1	44	1	0.500103	0	2	1	1	1	0	2
2006/2007 serosurvey	2	40	1	0.0113449	1	2	2	2	3	0	6
2006/2007 serosurvey	2	23	1	0.0786306	0	2	2	2	4	6	4
2006/2007 serosurvey	1	0	1	0.469311	0	3	3	4	5	3	1
2006/2007 serosurvey	2	36	1	0.0397419	0	2	2	2	1	6	6
2006/2007 serosurvey	2	51	1	0.0384313	0	1	1	2	2	3	6
2006/2007 serosurvey	2	54	1	0.0354286	0	2	2	2	3	0	6
2006/2007 serosurvey	2	13	1	0.0356553	0	3	2	2	4	6	2
2006/2007 serosurvey	1	44	8	0.425618	0	3	2	2	3	0	7
2006/2007 serosurvey	2	67	1	0.005	0	2	2	4	4	0	6
2006/2007 serosurvey	2	55	1	0.005	0	2	2	1	3	0	7
2006/2007 serosurvey	1	6	1	0.0333282	0	3	2	1	2	5	2
2006/2007 serosurvey	1	40	1	0.179905	0	2	2	2	2	6	6
2006/2007 serosurvey	1	56	1	0.573855	0	2	2	2	2	2	6
2006/2007 serosurvey	2	21	1	0.102856	0	1	2	2	2	6	4
2006/2007 serosurvey	1	0	1	0.100443	0	3	2	2	2	2	1
2006/2007 serosurvey	2	51	1	0.685705	0	2	2	2	2	0	6
2006/2007 serosurvey	2	30	1	0.255153	0	2	2	2	4	0	6
2006/2007 serosurvey	1	51	1	0.136774	0	1	2	2	2	4	6
2006/2007 serosurvey	1	0	1	0.0739706	0	3	2	2	3	0	7
2006/2007 serosurvey	2	40	1	0.065419	0	2	1	2	2	6	6
2006/2007 serosurvey	2	73	1	0.005	0	2	3	3	4	2	2
2006/2007 serosurvey	1	79	1	0.005	0	1	2	3	2	0	6
2006/2007 serosurvey	1	0	1	0.005	0	3	2	2	5	0	7
2006/2007 serosurvey	2	64	1	0.0365699	0	2	2	2	2	0	6
2006/2007 serosurvey	1	0	1	0.005	0	3	2	2	2	1	1
2006/2007 serosurvey	1	64	1	0.0134763	0	3	2	1	1	0	6
2006/2007 serosurvey	2	63	1	0.0654374	0	2	2	2	3	0	6
2006/2007 serosurvey	1	74	1	0.154792	0	2	2	3	2	0	3
2006/2007 serosurvey	1	70	1	0.005	0	2	2	2	2	0	7
2006/2007 serosurvey	2	74	1	0.0196956	0	2	1	2	2	0	4
2006/2007 serosurvey	1	2	5	0.0715952	0	3	2	2	3	4	2
2006/2007 serosurvey	2	61	1	0.099385	0	2	2	1	2	0	7
2006/2007 serosurvey	2	76	1	0.0399302	0	2	2	2	2	0	6
2006/2007 serosurvey	2	66	1	0.005	0	2	2	2	2	0	7
2006/2007 serosurvey	2	70	1	0.0731057	0	2	1	1	2	2	1
2006/2007 serosurvey	1	0	1	0.13957	0	3	2	2	2	3	1
2006/2007 serosurvey	2	65	1	0.005	0	1	2	2	3	0	6
2006/2007 serosurvey	1	62	1	0.419218	0	1	1	1	4	1	3
2006/2007 serosurvey	2	67	1	0.0633081	0	2	2	2	4	0	7
2006/2007 serosurvey	2	68	1	0.0111921	0	2	2	3	2	0	6
2006/2007 serosurvey	2	75	1	0.005	0	2	2	2	4	0	6
2006/2007 serosurvey	1	76	1	0.0134587	0	2	2	2	5	0	7
2006/2007 serosurvey	1	62	1	0.30991	0	2	1	1	2	4	4
2006/2007 serosurvey	1	71	1	0.005	0	2	2	2	3	0	3
2006/2007 serosurvey	1	12	1	0.169255	0	3	2	1	1	6	2
2006/2007 serosurvey	1	16	1	0.251386	0	2	2	2	3	6	3
2006/2007 serosurvey	2	46	1	0.189292	0	2	1	1	2	7	2
2006/2007 serosurvey	1	73	1	0.0300916	0	1	1	2	3	2	3
2006/2007 serosurvey	2	76	1	0.0150982	0	2	2	2	2	0	7
2006/2007 serosurvey	1	65	2	0.173927	0	2	1	2	2	2	4
2006/2007 serosurvey	1	16	1	0.512676	0	2	2	3	5	6	3
2006/2007 serosurvey	1	15	1	0.483974	0	2	2	2	5	6	2
2006/2007 serosurvey	1	66	1	0.049932	0	1	1	2	4	2	6
2006/2007 serosurvey	2	72	1	0.0195739	0	2	2	1	2	0	6
2006/2007 serosurvey	2	53	1	0.0259784	0	2	2	2	4	0	6
2006/2007 serosurvey	2	49	1	0.179045	0	2	1	1	2	2	6
2006/2007 serosurvey	2	48	1	1.13712	1	1	2	2	4	3	6
2006/2007 serosurvey	2	27	1	0.193971	0	1	1	2	4	7	3
2006/2007 serosurvey	2	18	1	0.145024	0	1	2	1	3	6	4
2006/2007 serosurvey	2	44	1	0.005	0	1	2	2	1	0	6
2006/2007 serosurvey	1	44	1	0.394348	0	1	2	1	1	0	6
2006/2007 serosurvey	2	46	1	0.122815	0	1	2	1	2	0	6
2006/2007 serosurvey	2	25	1	6.50406	0	2	1	1	2	1	1
2006/2007 serosurvey	2	33	1	0.0632146	0	1	2	1	1	0	6
2006/2007 serosurvey	1	40	1	0.108646	0	1	2	2	2	7	5
2006/2007 serosurvey	1	47	1	0.636467	0	2	2	1	2	5	6
2006/2007 serosurvey	1	48	1	0.311809	0	2	2	1	2	1	6
2006/2007 serosurvey	1	52	1	0.17956	0	1	1	1	1	0	6
2006/2007 serosurvey	1	37	1	0.255528	0	2	2	1	1	6	6
2006/2007 serosurvey	1	50	1	2.90321	0	2	1	1	1	3	2
2006/2007 serosurvey	2	52	3	0.364122	0	2	1	2	1	0	4
2006/2007 serosurvey	1	43	3	0.0322212	0	1	1	1	2	6	6
2006/2007 serosurvey	2	54	1	0.0249113	0	2	2	2	2	0	6
2006/2007 serosurvey	1	30	1	0.0280149	0	2	1	2	2	6	6
2006/2007 serosurvey	2	0	1	0.420571	0	3	2	1	2	3	1
2006/2007 serosurvey	2	44	1	0.141879	0	2	2	1	1	0	6
2006/2007 serosurvey	2	20	1	0.129511	0	1	2	2	3	0	3
2006/2007 serosurvey	2	23	1	0.005	0	2	1	2	3	6	4
2006/2007 serosurvey	2	36	1	0.0609541	0	1	2	2	4	6	6
2006/2007 serosurvey	2	56	1	0.005	0	2	1	2	4	0	6
2006/2007 serosurvey	1	52	1	0.106265	0	1	2	2	1	2	6
2006/2007 serosurvey	2	28	1	0.0752248	0	2	1	1	2	6	3
2006/2007 serosurvey	2	26	1	0.264711	0	2	1	2	2	6	3
2006/2007 serosurvey	1	14	8	4.184	0	3	1	1	2	0	7
2006/2007 serosurvey	1	23	1	0.0737656	0	2	2	1	2	6	4
2006/2007 serosurvey	2	42	1	0.184707	0	2	2	1	4	0	6
2006/2007 serosurvey	2	70	1	0.044957	0	1	1	1	1	0	7
2006/2007 serosurvey	1	11	1	0.786714	0	3	2	1	2	6	2
2006/2007 serosurvey	2	9	9	0.277929	0	3	1	3	2	6	2
2006/2007 serosurvey	2	71	1	1.86413	0	2	1	2	2	0	3
2006/2007 serosurvey	1	0	1	0.0941153	0	3	2	1	1	3	1
2006/2007 serosurvey	1	66	1	0.144859	0	1	1	1	2	3	2
2006/2007 serosurvey	2	10	1	0.0848519	0	3	2	1	2	6	2
2006/2007 serosurvey	1	7	1	0.179106	0	3	2	2	4	5	2
2006/2007 serosurvey	1	7	1	0.138902	0	3	2	1	1	5	2
2006/2007 serosurvey	2	52	1	0.480377	0	1	1	2	4	4	1
2006/2007 serosurvey	2	6	1	0.34227	0	3	2	3	2	5	2
2006/2007 serosurvey	2	3	1	0.0105179	0	3	2	2	2	4	2
2006/2007 serosurvey	1	0	1	0.519405	0	3	2	1	1	3	1
2006/2007 serosurvey	2	6	2	1.79575	0	3	1	2	3	5	1
2006/2007 serosurvey	2	7	1	0.0402131	0	3	2	1	1	5	2
2006/2007 serosurvey	2	70	1	0.04436	0	3	2	2	3	0	4
2006/2007 serosurvey	2	21	1	0.127108	1	1	1	2	2	6	4
2006/2007 serosurvey	2	9	9	0.845358	0	3	3	4	5	5	3
2006/2007 serosurvey	2	3	1	0.0478692	0	3	2	2	2	4	2
2006/2007 serosurvey	1	7	5	0.0683148	0	3	1	1	2	5	2
2006/2007 serosurvey	2	68	1	0.015295	0	1	2	2	5	0	6
2006/2007 serosurvey	2	58	8	0.0443291	0	3	1	1	3	0	7
2006/2007 serosurvey	1	15	1	0.184275	0	2	2	3	4	6	3
2006/2007 serosurvey	1	5	1	0.575186	0	3	2	1	2	5	2
2006/2007 serosurvey	2	14	1	0.187575	0	3	2	2	2	5	4
2006/2007 serosurvey	2	14	1	0.03325	0	3	1	2	2	6	3
2006/2007 serosurvey	1	13	1	0.389794	0	3	1	1	4	6	2
2006/2007 serosurvey	2	13	1	0.0197298	0	3	2	1	1	6	2
2006/2007 serosurvey	2	54	1	0.356341	0	2	1	2	1	0	6
2006/2007 serosurvey	2	54	1	0.0112697	0	2	2	2	2	0	6
2006/2007 serosurvey	1	25	9	0.0179879	0	2	1	1	2	6	5
2006/2007 serosurvey	2	25	1	0.012379	0	2	2	1	2	6	6
2006/2007 serosurvey	1	3	1	0.005	0	3	2	1	2	4	2
2006/2007 serosurvey	2	49	1	0.275554	0	2	1	2	2	1	4
2006/2007 serosurvey	2	24	1	0.158812	0	2	1	1	2	7	2
2006/2007 serosurvey	2	14	1	0.278041	0	3	2	1	2	6	2
2006/2007 serosurvey	2	52	1	0.42718	0	2	2	2	2	1	1
2006/2007 serosurvey	1	51	3	0.369765	0	2	1	2	2	1	2
2006/2007 serosurvey	2	59	2	0.005	0	1	2	1	3	0	6
2006/2007 serosurvey	2	20	1	0.0411746	0	2	2	1	3	6	4
2006/2007 serosurvey	1	23	1	0.0111144	0	2	2	1	2	6	4
2006/2007 serosurvey	2	49	1	0.005	0	1	2	1	1	0	2
2006/2007 serosurvey	2	21	6	0.118174	0	2	1	2	2	6	4
2006/2007 serosurvey	2	18	1	0.57648	0	2	2	1	5	6	3
2006/2007 serosurvey	2	16	1	0.0771942	0	2	2	2	4	6	3
2006/2007 serosurvey	1	0	1	0.0778396	0	3	2	2	4	3	1
2006/2007 serosurvey	1	21	1	0.479053	0	2	1	1	3	7	2
2006/2007 serosurvey	1	29	1	0.146857	0	1	1	1	2	1	2
2006/2007 serosurvey	1	41	1	0.0824326	0	1	1	1	1	1	2
2006/2007 serosurvey	2	31	1	0.0306102	0	2	1	1	2	1	2
2006/2007 serosurvey	1	39	1	0.0782127	0	2	1	1	2	7	3
2006/2007 serosurvey	1	44	1	0.284943	0	1	2	1	2	7	6
2006/2007 serosurvey	2	26	1	0.354069	0	1	2	1	2	0	5
2006/2007 serosurvey	2	43	1	0.561229	0	2	1	1	1	1	2
2006/2007 serosurvey	1	29	1	0.0596283	0	1	2	1	2	6	6
2006/2007 serosurvey	2	29	9	0.617467	0	1	1	1	2	6	2
2006/2007 serosurvey	2	12	1	0.11454	0	3	1	1	1	6	2
2006/2007 serosurvey	1	0	1	0.105626	0	3	2	1	1	3	1
2006/2007 serosurvey	2	0	1	0.0596968	0	3	2	1	2	3	1
2006/2007 serosurvey	2	20	1	0.478395	0	1	1	1	3	1	1
2006/2007 serosurvey	2	47	1	0.005	0	2	2	2	4	6	6
2006/2007 serosurvey	1	54	6	0.357853	0	2	1	2	3	0	6
2006/2007 serosurvey	2	65	1	0.0188876	0	2	2	3	2	0	6
2006/2007 serosurvey	1	27	1	0.0891985	0	2	1	1	2	7	1
2006/2007 serosurvey	2	14	7	0.883462	0	3	1	2	2	6	3
2006/2007 serosurvey	1	45	1	0.228485	0	2	1	1	1	2	1
2006/2007 serosurvey	2	5	1	0.18489	0	3	2	1	1	5	2
2006/2007 serosurvey	2	37	1	0.80456	0	2	1	1	4	7	2
2006/2007 serosurvey	1	12	3	0.683013	0	3	2	2	2	5	2
2006/2007 serosurvey	2	31	4	0.0677541	0	2	1	3	2	0	7
2006/2007 serosurvey	2	63	1	0.17135	0	1	2	3	5	0	2
2006/2007 serosurvey	2	48	1	0.129059	0	2	1	1	2	1	5
2006/2007 serosurvey	1	25	2	0.280777	0	2	1	1	3	6	5
2006/2007 serosurvey	1	24	1	0.0401809	0	2	2	2	2	6	5
2006/2007 serosurvey	1	76	1	0.0610516	0	1	2	3	4	0	7
2006/2007 serosurvey	2	62	6	0.005	0	2	1	2	4	1	1
2006/2007 serosurvey	2	66	3	0.018378	0	2	2	2	2	0	6
2006/2007 serosurvey	2	68	1	0.005	0	2	2	3	2	0	6
2006/2007 serosurvey	2	0	5	1.61595	0	3	1	2	2	4	1
2006/2007 serosurvey	2	1	9	0.171411	0	3	1	1	4	4	2
2006/2007 serosurvey	2	45	1	0.0253149	0	2	2	2	2	5	6
2006/2007 serosurvey	1	75	1	2.03752	0	2	1	2	3	0	3
2006/2007 serosurvey	2	64	1	0.005	0	2	2	3	3	0	6
2006/2007 serosurvey	1	71	1	0.031894	0	2	2	3	2	0	7
2006/2007 serosurvey	2	70	1	0.005	0	2	2	2	2	0	6
2006/2007 serosurvey	2	11	1	0.304503	0	3	2	1	1	6	2
2006/2007 serosurvey	1	27	1	0.005	0	2	2	1	4	6	3
2006/2007 serosurvey	2	58	1	0.005	0	2	2	2	4	0	6
2006/2007 serosurvey	2	47	3	0.17937	0	2	2	3	2	6	6
2006/2007 serosurvey	2	24	1	0.0212933	0	2	2	1	2	6	5
2006/2007 serosurvey	2	57	1	0.114874	0	2	1	2	1	3	6
2006/2007 serosurvey	1	35	1	0.0613472	0	2	2	1	1	6	6
2006/2007 serosurvey	1	23	6	0.341473	0	2	3	3	3	0	7
2006/2007 serosurvey	2	56	1	0.005	0	2	2	2	2	4	6
2006/2007 serosurvey	2	32	1	0.0730103	0	2	1	1	2	7	2
2006/2007 serosurvey	1	52	1	1.04434	0	1	2	1	1	3	6
2006/2007 serosurvey	2	52	1	0.0411935	0	1	1	1	1	2	1
2006/2007 serosurvey	2	55	1	0.086982	0	2	1	1	2	0	3
2006/2007 serosurvey	1	35	5	0.0694312	0	2	1	2	5	6	6
2006/2007 serosurvey	2	51	1	1.478	0	1	1	2	1	1	1
2006/2007 serosurvey	1	18	5	0.162721	0	2	2	2	4	6	3
2006/2007 serosurvey	1	48	1	0.0530272	0	2	2	2	2	2	6
2006/2007 serosurvey	2	45	1	0.0424851	0	2	2	2	2	3	6
2006/2007 serosurvey	1	72	1	0.0181937	0	1	2	2	2	0	6
2006/2007 serosurvey	2	69	1	0.005	0	2	2	2	2	0	7
2006/2007 serosurvey	2	3	1	0.0138348	0	3	2	1	1	4	2
2006/2007 serosurvey	1	21	1	0.0743717	0	2	2	1	2	6	4
2006/2007 serosurvey	1	55	1	0.15364	0	2	2	2	1	0	6
2006/2007 serosurvey	2	77	1	0.14489	0	2	2	2	5	0	7
2006/2007 serosurvey	2	4	5	0.407883	0	3	1	3	2	5	2
2006/2007 serosurvey	1	4	5	0.842169	0	3	2	2	2	0	1
2006/2007 serosurvey	2	6	1	0.0287307	0	3	1	2	2	5	2
2006/2007 serosurvey	1	0	1	0.160332	0	3	2	2	4	3	1
2006/2007 serosurvey	1	0	3	2.22767	0	3	2	2	2	2	1
2006/2007 serosurvey	2	61	4	0.0227859	0	2	2	3	4	0	7
2006/2007 serosurvey	2	0	1	0.131621	0	3	2	2	2	3	1
2006/2007 serosurvey	1	3	5	0.005	0	3	2	1	2	4	2
2006/2007 serosurvey	1	64	1	0.0321591	0	2	1	2	2	0	2
2006/2007 serosurvey	2	61	8	0.0279241	0	3	3	4	5	0	7
2006/2007 serosurvey	2	73	3	0.0506095	0	2	2	3	3	0	7
2006/2007 serosurvey	2	5	1	0.697407	0	3	1	1	1	5	2
2006/2007 serosurvey	1	4	1	1.00427	0	3	2	2	2	5	1
2006/2007 serosurvey	2	0	1	0.0114786	0	3	2	2	3	1	1
2006/2007 serosurvey	1	10	9	1.45977	0	3	1	2	3	6	1
2006/2007 serosurvey	1	74	1	1.51844	0	1	1	2	3	3	3
2006/2007 serosurvey	2	7	7	0.141733	0	3	1	1	2	5	2
2006/2007 serosurvey	1	11	1	0.141033	0	3	2	2	3	6	2
2006/2007 serosurvey	2	43	1	0.0862836	0	2	2	2	2	0	6
2006/2007 serosurvey	2	15	1	0.122858	0	2	1	3	2	6	3
2006/2007 serosurvey	1	13	1	0.220263	0	3	2	1	4	6	2
2006/2007 serosurvey	2	75	1	0.145066	0	2	2	2	2	0	7
2006/2007 serosurvey	2	9	7	0.236044	0	3	1	1	2	6	2
2006/2007 serosurvey	2	15	8	0.92285	0	2	1	1	5	5	3
2006/2007 serosurvey	2	14	1	0.77303	0	3	1	2	4	6	3
2006/2007 serosurvey	1	16	3	0.0158811	0	3	3	4	5	6	3
2006/2007 serosurvey	2	14	5	0.658629	0	3	2	2	4	6	3
2006/2007 serosurvey	2	62	1	0.0120012	0	2	1	2	2	3	2
2006/2007 serosurvey	2	36	1	0.141689	0	1	2	2	2	0	6
2006/2007 serosurvey	1	10	1	0.881073	0	3	2	1	2	6	2
2006/2007 serosurvey	1	54	1	0.301807	0	2	1	2	2	0	3
2006/2007 serosurvey	1	43	1	0.122629	0	1	2	2	2	0	6
2006/2007 serosurvey	2	44	1	0.134352	0	2	2	1	4	5	6
2006/2007 serosurvey	2	27	2	0.181896	0	2	2	1	2	0	4
2006/2007 serosurvey	2	31	1	0.408757	0	2	1	1	1	7	2
2006/2007 serosurvey	2	53	6	2.87175	0	2	1	2	3	2	2
2006/2007 serosurvey	2	26	1	0.667121	0	1	1	2	2	6	5
2006/2007 serosurvey	2	4	1	0.278473	0	3	2	2	2	5	1
2006/2007 serosurvey	1	0	1	0.0277632	0	3	2	1	1	3	1
2006/2007 serosurvey	2	12	1	0.132297	0	3	1	1	4	6	2
2006/2007 serosurvey	2	30	1	0.0666274	0	2	2	1	3	6	6
2006/2007 serosurvey	2	30	1	2.02939	0	1	1	2	2	7	2
2006/2007 serosurvey	2	46	1	0.0248894	0	2	1	2	3	0	6
2006/2007 serosurvey	2	8	1	0.0689257	0	3	2	1	1	5	2
2006/2007 serosurvey	2	23	1	0.83198	0	2	1	2	2	0	4
2006/2007 serosurvey	1	29	1	0.209511	0	2	2	1	2	6	6
2006/2007 serosurvey	1	8	1	0.240755	0	3	2	1	1	5	2
2006/2007 serosurvey	1	1	1	0.107645	0	3	2	1	2	4	1
2006/2007 serosurvey	1	49	3	0.465527	0	1	2	1	3	0	5
2006/2007 serosurvey	1	11	1	0.005	0	3	2	1	2	6	2
2006/2007 serosurvey	2	59	1	0.0636421	0	2	1	1	2	0	6
2006/2007 serosurvey	2	21	1	0.131703	0	2	2	1	3	0	4
2006/2007 serosurvey	1	14	1	0.0461182	0	3	2	1	1	6	3
2006/2007 serosurvey	2	0	1	0.0808389	0	3	2	2	2	3	1
2006/2007 serosurvey	1	0	1	0.42827	0	3	2	2	5	3	1
2006/2007 serosurvey	2	22	1	0.0332468	0	2	2	1	3	6	4
2006/2007 serosurvey	1	76	1	0.0250041	0	1	2	1	2	0	6
2006/2007 serosurvey	1	32	1	0.242706	0	2	1	1	1	1	3
2006/2007 serosurvey	1	62	1	0.005	0	2	1	1	2	0	2
2006/2007 serosurvey	2	65	1	0.0394293	0	2	2	3	2	0	7
2006/2007 serosurvey	1	77	2	0.979725	0	3	1	1	1	0	6
2006/2007 serosurvey	2	64	4	0.0289501	0	2	1	3	2	0	7
2006/2007 serosurvey	2	65	1	0.347336	0	2	1	2	2	0	7
2006/2007 serosurvey	1	61	1	0.005	0	2	2	1	1	0	6
2006/2007 serosurvey	2	3	1	0.114082	0	3	1	1	4	4	2
2006/2007 serosurvey	1	77	1	0.0759411	0	2	2	2	3	0	6
2006/2007 serosurvey	2	4	1	1.3077	0	3	2	2	4	5	2
2006/2007 serosurvey	2	2	1	3.83428	0	3	1	1	1	3	1
2006/2007 serosurvey	2	40	1	0.230529	0	2	1	2	2	1	2
2006/2007 serosurvey	2	69	1	0.005	0	2	1	2	2	0	2
2006/2007 serosurvey	2	0	1	0.146314	0	3	2	1	1	4	1
2006/2007 serosurvey	1	75	1	0.0306463	0	2	2	2	2	0	7
2006/2007 serosurvey	2	61	1	0.0103876	0	2	2	2	2	0	6
2006/2007 serosurvey	2	67	1	0.440125	0	2	1	1	2	3	5
2006/2007 serosurvey	2	76	1	0.715653	0	2	1	1	4	3	2
2006/2007 serosurvey	1	61	1	0.0427511	0	2	2	2	4	0	7
2006/2007 serosurvey	2	26	2	0.116264	0	2	1	1	2	0	7
2006/2007 serosurvey	1	79	1	0.005	0	1	1	1	2	0	7
2006/2007 serosurvey	2	67	1	0.0436429	0	3	3	2	2	0	6
2006/2007 serosurvey	1	68	1	0.0487614	0	3	1	1	2	0	6
2006/2007 serosurvey	1	13	1	0.223849	0	3	2	2	3	6	2
2006/2007 serosurvey	1	14	3	0.0734073	0	3	1	1	1	6	3
2006/2007 serosurvey	2	56	1	0.0410812	0	1	1	2	2	3	2
2006/2007 serosurvey	2	17	1	0.0811471	0	1	2	2	4	6	3
2006/2007 serosurvey	2	56	1	0.005	0	2	2	2	4	0	4
2006/2007 serosurvey	2	50	1	0.11399	0	2	2	1	1	6	6
2006/2007 serosurvey	2	27	1	0.0919766	0	2	1	1	2	0	5
2006/2007 serosurvey	2	53	1	0.262358	0	1	1	1	3	5	6
2006/2007 serosurvey	2	42	1	0.0857677	0	1	2	2	4	7	6
2006/2007 serosurvey	1	48	1	0.0561246	0	1	1	1	1	1	5
2006/2007 serosurvey	2	26	1	0.0333466	0	1	2	1	4	6	5
2006/2007 serosurvey	2	29	1	0.188734	0	2	1	1	2	1	1
2006/2007 serosurvey	1	43	1	0.005	0	3	2	2	2	5	3
2006/2007 serosurvey	2	28	1	0.152694	0	1	1	1	2	2	2
2006/2007 serosurvey	2	41	1	0.0681432	0	2	2	2	2	0	6
2006/2007 serosurvey	2	51	1	0.40283	0	1	2	1	1	7	6
2006/2007 serosurvey	1	30	1	0.446654	0	2	1	1	2	3	2
2006/2007 serosurvey	2	30	2	0.0280524	0	2	1	1	1	1	1
2006/2007 serosurvey	2	29	1	0.108638	0	2	1	1	1	6	2
2006/2007 serosurvey	2	21	1	0.12961	0	2	1	1	5	5	4
2006/2007 serosurvey	2	22	1	0.27873	0	2	1	1	3	7	2
2006/2007 serosurvey	2	56	2	0.307606	0	1	1	1	1	1	2
2006/2007 serosurvey	2	48	1	0.0943831	0	1	2	1	1	0	6
2006/2007 serosurvey	1	49	1	0.005	0	2	2	2	2	0	7
2006/2007 serosurvey	2	3	1	0.113339	0	3	2	2	2	4	2
2006/2007 serosurvey	2	65	1	1.15489	0	2	2	1	2	2	3
2006/2007 serosurvey	2	23	3	0.281225	0	2	1	1	3	1	2
2006/2007 serosurvey	1	38	1	0.203934	0	1	1	1	1	0	6
2006/2007 serosurvey	2	19	1	0.183554	0	2	1	2	1	0	2
2006/2007 serosurvey	2	35	7	0.41249	0	2	1	1	2	6	2
2006/2007 serosurvey	1	8	5	0.0893003	0	3	1	3	2	5	2
2006/2007 serosurvey	2	64	1	0.368992	0	2	1	1	4	3	2
2006/2007 serosurvey	2	3	5	0.0847062	0	3	2	2	3	4	2
2006/2007 serosurvey	2	17	1	0.125665	0	2	2	2	5	0	3
2006/2007 serosurvey	1	65	1	0.357084	0	1	2	2	5	2	6
2006/2007 serosurvey	1	10	1	0.356021	0	3	2	2	4	6	2
2006/2007 serosurvey	2	57	1	0.005	1	3	1	2	2	0	7
2006/2007 serosurvey	1	38	1	0.198738	0	2	2	2	2	0	2
2006/2007 serosurvey	2	66	1	0.123166	0	2	1	2	1	3	2
2006/2007 serosurvey	1	46	1	0.0135299	0	2	2	2	2	0	7
2006/2007 serosurvey	2	20	9	0.005	0	2	1	1	3	5	4
2006/2007 serosurvey	1	72	1	0.113391	0	1	1	2	2	0	6
2006/2007 serosurvey	1	24	1	0.119569	0	2	2	2	2	7	2
2006/2007 serosurvey	1	6	1	0.005	0	3	2	1	1	5	2
2006/2007 serosurvey	1	11	1	0.310255	0	3	2	2	2	6	2
2006/2007 serosurvey	2	1	1	0.239522	0	3	2	1	1	4	1
2006/2007 serosurvey	1	79	1	0.0265749	0	1	1	1	2	3	5
2006/2007 serosurvey	2	11	1	0.248703	0	3	1	2	4	6	2
2006/2007 serosurvey	1	0	1	0.82634	0	3	2	1	1	2	1
2006/2007 serosurvey	2	65	8	0.005	0	2	1	1	1	0	6
2006/2007 serosurvey	1	0	8	0.0561064	0	3	1	1	2	3	1
2006/2007 serosurvey	1	0	1	1.51569	0	3	2	1	1	4	1
2006/2007 serosurvey	2	9	5	0.756363	0	3	1	3	3	0	7
2006/2007 serosurvey	1	69	1	0.510694	0	1	1	1	2	0	6
2006/2007 serosurvey	1	62	1	0.0381335	0	2	1	1	1	3	6
2006/2007 serosurvey	2	5	5	0.268128	0	3	1	1	3	5	2
2006/2007 serosurvey	2	76	1	0.005	0	2	1	2	2	5	3
2006/2007 serosurvey	2	61	1	0.0214385	0	2	3	3	2	0	2
2006/2007 serosurvey	1	4	1	0.499011	0	3	2	2	2	5	1
2006/2007 serosurvey	2	16	1	0.0285835	0	2	2	3	4	6	3
2006/2007 serosurvey	1	3	1	0.0597492	0	3	2	1	1	4	2
2006/2007 serosurvey	2	68	1	0.0310189	0	1	2	2	2	0	7
2006/2007 serosurvey	2	9	5	1.44045	0	3	2	3	3	0	1
2006/2007 serosurvey	1	36	4	0.153422	0	2	2	3	4	0	1
2006/2007 serosurvey	2	29	1	0.488407	0	2	2	2	2	6	6
2006/2007 serosurvey	2	48	1	0.189128	0	2	2	1	2	0	6
2006/2007 serosurvey	2	1	1	0.197475	0	3	2	1	2	4	1
2006/2007 serosurvey	2	59	1	0.154393	0	2	2	2	4	0	6
2006/2007 serosurvey	2	51	1	0.0870437	0	2	2	2	4	6	6
2006/2007 serosurvey	2	19	1	0.005	0	1	1	1	3	6	4
2006/2007 serosurvey	2	37	1	0.284733	0	1	1	1	2	0	6
2006/2007 serosurvey	2	54	1	0.246311	0	2	2	1	1	7	6
2006/2007 serosurvey	1	10	1	0.148448	0	3	2	1	1	6	2
2006/2007 serosurvey	2	49	1	0.0319603	0	2	2	2	2	0	6
2006/2007 serosurvey	1	0	1	0.116949	0	3	2	1	1	3	1
2006/2007 serosurvey	1	18	1	0.0122864	0	2	2	1	3	6	3
2006/2007 serosurvey	1	53	1	0.0233264	0	2	1	1	1	6	4
2006/2007 serosurvey	1	25	1	0.136378	0	2	2	1	2	6	5
2006/2007 serosurvey	1	54	1	0.0178423	0	2	2	1	1	0	6
2006/2007 serosurvey	2	21	1	0.394462	0	2	2	1	3	6	4
2006/2007 serosurvey	2	51	1	0.0373685	0	2	1	1	2	1	4
2006/2007 serosurvey	1	55	3	0.005	0	2	2	2	2	1	6
2006/2007 serosurvey	2	52	6	0.599727	0	2	1	2	3	0	7
2006/2007 serosurvey	1	55	1	0.635487	0	1	2	2	2	3	6
2006/2007 serosurvey	1	39	1	0.0293182	0	1	1	1	1	6	4
2006/2007 serosurvey	2	23	3	0.141615	0	2	1	1	1	6	4
2006/2007 serosurvey	1	35	1	0.0733199	0	2	1	1	2	0	6
2006/2007 serosurvey	1	21	1	0.005	0	2	2	1	3	0	7
2006/2007 serosurvey	1	53	1	1.16713	0	2	1	1	2	2	2
2006/2007 serosurvey	2	55	4	0.0144467	0	2	1	3	5	0	7
2006/2007 serosurvey	2	54	1	0.0503353	0	2	1	1	2	1	3
2006/2007 serosurvey	1	57	1	0.587556	0	2	1	1	2	2	5
2006/2007 serosurvey	2	2	5	0.0463228	0	3	2	2	4	4	2
2006/2007 serosurvey	2	22	3	0.0420366	0	1	2	1	3	6	4
2006/2007 serosurvey	2	42	1	0.0640964	0	2	1	1	2	0	6
2006/2007 serosurvey	1	56	8	0.0534561	0	1	1	1	3	0	7
2006/2007 serosurvey	2	12	1	0.0594485	0	3	1	1	1	6	2
2006/2007 serosurvey	1	48	1	0.158952	0	2	1	1	2	6	1
2006/2007 serosurvey	1	29	1	0.600402	0	2	1	1	1	7	2
2006/2007 serosurvey	2	30	1	0.721294	0	2	1	1	2	6	2
2006/2007 serosurvey	1	11	5	1.1874	0	3	1	2	2	6	2
2006/2007 serosurvey	2	78	1	0.0118713	0	2	2	2	3	0	6
2006/2007 serosurvey	2	67	1	0.0980098	0	2	1	1	4	1	3
2006/2007 serosurvey	1	67	1	0.0178747	0	1	1	3	2	0	6
2006/2007 serosurvey	2	63	1	0.06736	0	2	2	2	4	0	4
2006/2007 serosurvey	2	41	1	0.159396	0	1	1	1	1	7	5
2006/2007 serosurvey	1	77	1	0.0229292	0	1	1	1	4	1	2
2006/2007 serosurvey	2	63	3	0.0275206	0	2	2	2	3	0	6
2006/2007 serosurvey	1	36	1	0.133096	0	2	1	2	2	6	6
2006/2007 serosurvey	2	2	1	0.0465022	0	3	2	1	2	4	2
2006/2007 serosurvey	2	65	1	0.412262	0	2	1	2	4	0	1
2006/2007 serosurvey	2	73	1	0.159657	0	2	1	2	2	3	3
2006/2007 serosurvey	1	0	1	0.0834383	0	3	2	2	2	3	1
2006/2007 serosurvey	2	71	1	0.10726	0	1	3	1	2	4	3
2006/2007 serosurvey	1	64	1	0.0815092	0	1	2	2	2	0	6
2006/2007 serosurvey	1	73	1	0.005	0	2	1	3	3	0	3
2006/2007 serosurvey	2	3	7	0.0124075	0	3	2	3	2	4	2
2006/2007 serosurvey	1	72	1	0.0263209	0	1	2	1	2	4	4
[truncated: 4,384 more rows]
